# Supplementary material for: N′-(4-Fluoro­benzyl­idene)-3,4,5-trimethoxy­benzohydrazide
Source: Acta Crystallogr Sect E Struct Rep Online. 2008 Jul 31;64(Pt 8):o1648. doi: 10.1107/S1600536808023702 (PMC2962154; doi:10.1107/S1600536808023702)
Supplement: Supplementary file 2 [file e-64-o1648-Isup2.hkl]

# 
# h,k,l, Fc-squared, Fo-squared, sigma(Fo-squared) and status flag 
# 
data_I
_shelx_title ' 05283m in P2(1)/c' 
_shelx_refln_list_code          4 
_shelx_F_calc_maximum      190.62 
_exptl_crystal_F_000       696.00 
_reflns_d_resolution_high  0.7815 
 
loop_ 
 _symmetry_equiv_pos_as_xyz 
 'x, y, z' 
 '-x, y+1/2, -z+1/2' 
 '-x, -y, -z' 
 'x, -y-1/2, z-1/2' 
 
_cell_length_a     7.9194 
_cell_length_b    26.2496 
_cell_length_c     8.1271 
_cell_angle_alpha  90.000 
_cell_angle_beta  105.547 
_cell_angle_gamma  90.000 
 
_shelx_F_squared_multiplier     1.000 
 
loop_ 
 _refln_index_h 
 _refln_index_k 
 _refln_index_l 
 _refln_F_squared_calc 
 _refln_F_squared_meas 
 _refln_F_squared_sigma 
 _refln_observed_status 
   1   0   0     5289.56     5036.36     64.80 o 
   2   0   0      674.58      572.28      9.52 o 
   3   0   0      137.23      130.99      2.55 o 
   4   0   0       11.86       10.45      1.66 o 
   5   0   0       10.96        9.40      1.99 o 
   6   0   0      248.74      205.20      7.10 o 
   7   0   0      143.47      140.74      6.36 o 
   8   0   0       23.28       24.40      4.32 o 
   9   0   0        0.20       -3.05      3.58 o 
   1   1   0     1459.40     1473.40     20.50 o 
   2   1   0       61.40       55.53      0.93 o 
   3   1   0      284.37      279.01      3.75 o 
   4   1   0      188.56      174.70      2.41 o 
   5   1   0        7.66        4.61      1.12 o 
   6   1   0       53.55       55.44      3.31 o 
   7   1   0      192.94      187.92      5.16 o 
   8   1   0      119.37      111.41      4.32 o 
   9   1   0        8.60        9.89      3.78 o 
   1   2   0      162.78      151.52      3.08 o 
   2   2   0       69.15       70.12      1.40 o 
   3   2   0       86.40       74.51      1.35 o 
   4   2   0      790.19      782.61      9.03 o 
   5   2   0      156.10      161.40      3.08 o 
   6   2   0       20.15       16.54      2.02 o 
   7   2   0      265.93      262.76      6.27 o 
   8   2   0      104.00       98.23      7.55 o 
   9   2   0       71.10       66.88      5.94 o 
   1   3   0     5000.35     5058.70     62.69 o 
   2   3   0    17805.54    17080.19    170.28 o 
   3   3   0        2.71        7.40      0.77 o 
   4   3   0      302.12      287.97      4.21 o 
   5   3   0      161.29      173.32      4.12 o 
   6   3   0       32.03       26.28      3.56 o 
   7   3   0        0.75        2.73      1.98 o 
   8   3   0        0.28       -2.23      2.34 o 
   9   3   0        0.25       -0.34      2.76 o 
   0   4   0      138.70      160.23      2.46 o 
   1   4   0       45.50       43.89      1.38 o 
   2   4   0    24572.26    23836.00    237.11 o 
   3   4   0       85.19      108.35      2.09 o 
   4   4   0      985.22      932.71     10.72 o 
   5   4   0       20.37       19.74      1.57 o 
   6   4   0        1.26        1.82      1.61 o 
   7   4   0        1.23        0.10      1.87 o 
   8   4   0       98.64       86.87      3.96 o 
   9   4   0       27.64       23.68      3.47 o 
   1   5   0      933.68      943.24      8.95 o 
   2   5   0      687.41      666.71      9.85 o 
   3   5   0     1772.48     1849.75     19.41 o 
   4   5   0      174.75      162.40      4.01 o 
   5   5   0      253.48      273.52      4.45 o 
   6   5   0        3.63        5.23      2.23 o 
   7   5   0       23.59       23.24      3.40 o 
   8   5   0        0.33       -0.78      2.11 o 
   9   5   0        0.58        0.78      2.76 o 
   0   6   0     1671.62     1551.27     16.52 o 
   1   6   0      118.30       88.02      1.34 o 
   2   6   0        0.38        0.57      0.40 o 
   3   6   0     4145.60     4276.52     45.95 o 
   4   6   0      223.74      220.33      3.63 o 
   5   6   0      496.86      488.01      6.72 o 
   6   6   0       90.99       88.44      2.62 o 
   7   6   0       83.58       79.02      3.45 o 
   8   6   0       11.00        8.51      2.52 o 
   9   6   0        0.02       -1.21      2.71 o 
   1   7   0      539.04      610.20      6.11 o 
   2   7   0       75.56       69.18      1.26 o 
   3   7   0     1543.11     1585.17     21.53 o 
   4   7   0      622.71      650.87      8.07 o 
   5   7   0       47.62       47.72      1.85 o 
   6   7   0      164.01      160.90      3.59 o 
   7   7   0      441.28      408.94      8.31 o 
   8   7   0       51.57       46.98      3.22 o 
   9   7   0      109.14      111.14      4.93 o 
   0   8   0       18.38       16.97      0.70 o 
   1   8   0      142.67      169.18      2.22 o 
   2   8   0        0.73        2.42      0.47 o 
   3   8   0       16.55       11.94      1.56 o 
   4   8   0      979.22      985.83     11.62 o 
   5   8   0       53.89       53.31      2.02 o 
   6   8   0        2.90        3.73      1.36 o 
   7   8   0        2.83        1.17      2.31 o 
   8   8   0        1.15        0.27      2.41 o 
   9   8   0       23.30       26.67      8.02 o 
   1   9   0      465.32      419.53      4.14 o 
   2   9   0      795.40      842.17      8.42 o 
   3   9   0      556.85      540.66      5.85 o 
   4   9   0        0.21        0.08      0.88 o 
   5   9   0     1828.05     1873.28     25.56 o 
   6   9   0        2.14        1.07      1.33 o 
   7   9   0       98.34       97.53      4.79 o 
   8   9   0       40.90       40.18      3.36 o 
   9   9   0      302.69      336.23      8.40 o 
   0  10   0     3676.92     3809.34     39.66 o 
   1  10   0     3010.23     3226.13     26.52 o 
   2  10   0       57.68       58.29      2.46 o 
   3  10   0       19.19       22.35      0.94 o 
   4  10   0       75.52       73.12      2.10 o 
   5  10   0      585.52      592.71     14.34 o 
   6  10   0      113.59      115.55      3.12 o 
   7  10   0      204.23      205.48      6.58 o 
   8  10   0       95.92       98.70      6.51 o 
   9  10   0       99.78      105.80      4.91 o 
   1  11   0      111.78      144.38      7.80 o 
   2  11   0      268.70      265.25      3.40 o 
   3  11   0      170.78      174.34      2.99 o 
   4  11   0       70.08       82.64      1.97 o 
   5  11   0      133.30      131.40      3.08 o 
   6  11   0      211.36      207.91      4.28 o 
   7  11   0      118.25      113.40      4.34 o 
   8  11   0       86.35      101.15      4.43 o 
   9  11   0       38.40       55.37      4.77 o 
   0  12   0     2959.99     3266.87     34.29 o 
   1  12   0      676.68      761.93      7.11 o 
   2  12   0        1.02        0.58      1.00 o 
   3  12   0      100.14      110.96      1.80 o 
   4  12   0       32.94       32.24      1.68 o 
   5  12   0       86.14       88.49      2.57 o 
   6  12   0      421.98      426.34      6.75 o 
   7  12   0        7.60       12.40      2.65 o 
   8  12   0       41.42       46.24      3.94 o 
   9  12   0        0.53       -0.46      2.98 o 
   1  13   0      987.16     1003.09     22.01 o 
   2  13   0      321.87      353.09      6.23 o 
   3  13   0       26.76       28.99      1.03 o 
   4  13   0      104.15      100.92      2.68 o 
   5  13   0       29.37       32.01      2.22 o 
   6  13   0      885.55      902.35     10.31 o 
   7  13   0     1055.94     1088.73     16.87 o 
   8  13   0       20.11       26.47      6.26 o 
   0  14   0     1190.60     1202.58     13.61 o 
   1  14   0      947.01     1035.48     20.04 o 
   2  14   0       88.23       86.23      2.13 o 
   3  14   0      106.35      122.41      2.26 o 
   4  14   0       98.15       88.89      2.25 o 
   5  14   0      952.61      946.30     10.38 o 
   6  14   0       33.25       37.31      2.45 o 
   7  14   0      113.58      125.68      3.33 o 
   8  14   0       58.03       56.27      3.11 o 
   1  15   0       44.11       50.99      4.16 o 
   2  15   0      336.63      409.70      5.37 o 
   3  15   0       32.22       33.06      1.34 o 
   4  15   0      184.32      186.73      3.26 o 
   5  15   0       28.75       32.14      2.22 o 
   6  15   0      389.07      387.37      5.75 o 
   7  15   0      121.70      125.67      3.65 o 
   8  15   0        0.01        0.42      2.23 o 
   0  16   0      302.59      370.96      5.25 o 
   1  16   0       49.30       63.61      1.65 o 
   2  16   0      212.20      212.83      3.25 o 
   3  16   0       23.59       23.31      1.26 o 
   4  16   0      280.15      258.19      4.00 o 
   5  16   0      430.73      449.78      8.09 o 
   6  16   0       50.13       49.62      2.19 o 
   7  16   0      319.75      325.14      5.51 o 
   8  16   0        0.33       -0.32      2.37 o 
   1  17   0       19.26       25.50      1.19 o 
   2  17   0        9.17        6.41      1.88 o 
   3  17   0      229.15      238.74      4.37 o 
   4  17   0      485.92      462.66      5.96 o 
   5  17   0     1561.20     1585.87     18.63 o 
   6  17   0      149.43      154.85      4.68 o 
   7  17   0        0.38        1.82      2.02 o 
   8  17   0        7.98        5.97      2.59 o 
   0  18   0      670.32      634.34      8.53 o 
   1  18   0       38.87       36.03      1.43 o 
   2  18   0      470.35      461.79      5.73 o 
   3  18   0      357.14      335.73      5.53 o 
   4  18   0      223.85      222.91      4.57 o 
   5  18   0      421.54      409.21      5.80 o 
   6  18   0       43.63       39.28      2.48 o 
   7  18   0      156.97      157.90      4.51 o 
   8  18   0        1.95        3.84      3.18 o 
   1  19   0        4.89        4.35      0.87 o 
   2  19   0       57.67       67.43      3.89 o 
   3  19   0      370.58      366.81      5.98 o 
   4  19   0      382.27      360.94      5.88 o 
   5  19   0       91.12       92.46      3.12 o 
   6  19   0        0.10       -1.74      1.74 o 
   7  19   0        0.13        1.70      2.17 o 
   8  19   0       21.31       24.04      6.98 o 
   0  20   0     1125.92     1164.15     18.01 o 
   1  20   0      158.83      154.29      3.85 o 
   2  20   0      302.00      281.72      4.21 o 
   3  20   0      617.02      617.77      8.73 o 
   4  20   0      110.16      111.78      3.28 o 
   5  20   0      500.99      515.55      8.17 o 
   6  20   0       67.33       76.78      3.26 o 
   7  20   0       57.75       51.50      3.11 o 
   1  21   0      185.68      178.94      3.53 o 
   2  21   0      278.18      268.42      5.10 o 
   3  21   0      729.35      716.32     16.72 o 
   4  21   0      101.99       92.49      3.96 o 
   5  21   0      586.37      582.79     11.62 o 
   6  21   0       53.20       56.80      9.09 o 
   7  21   0       11.67        9.04      4.42 o 
   0  22   0        6.38        3.11      1.70 o 
   1  22   0        7.50       13.65      1.60 o 
   2  22   0      710.84      711.84     10.18 o 
   3  22   0       34.44       32.57      3.82 o 
   4  22   0      230.04      236.01      9.10 o 
   5  22   0      179.72      173.05     11.03 o 
   6  22   0        3.81        3.29      2.65 o 
   7  22   0       12.99        9.92      3.29 o 
   1  23   0      160.58      185.34      3.77 o 
   2  23   0      736.81      699.15     16.11 o 
   3  23   0        0.59        0.26      1.96 o 
   4  23   0       24.77       18.51      2.84 o 
   5  23   0       80.54       85.21      4.31 o 
   6  23   0       67.62       65.27      4.17 o 
   7  23   0       58.27       57.74      4.32 o 
   0  24   0       42.78       48.47      3.05 o 
   1  24   0      462.98      463.68      6.72 o 
   2  24   0      101.39      112.67      9.73 o 
   3  24   0       52.30       48.17      3.17 o 
   4  24   0       95.72       98.37      4.41 o 
   5  24   0      320.53      328.05      8.42 o 
   6  24   0       25.48       31.47      3.92 o 
   1  25   0       85.49      100.39      3.83 o 
   2  25   0       86.33       88.79      4.02 o 
   3  25   0      151.69      151.04      5.26 o 
   4  25   0        3.07        2.10      3.03 o 
   5  25   0       19.07       19.23      3.43 o 
   6  25   0       46.47       50.97      3.96 o 
   0  26   0     2930.98     2696.32     38.88 o 
   1  26   0       37.80       29.66      2.81 o 
   2  26   0       57.12       51.11      3.33 o 
   3  26   0        0.78        2.48      4.15 o 
   4  26   0        7.89        7.47      2.60 o 
   5  26   0       38.90       46.45      4.38 o 
   6  26   0       15.74       24.78      3.95 o 
   1  27   0       42.52       38.12      2.63 o 
   2  27   0        2.97        3.95      2.45 o 
   3  27   0        4.67        3.26      2.60 o 
   4  27   0       49.86       50.96      3.73 o 
   5  27   0       56.53       51.08      4.60 o 
   0  28   0       75.86      115.96      6.96 o 
   1  28   0       19.81       14.49      3.06 o 
   2  28   0       75.51       68.28      3.95 o 
   3  28   0       24.16       23.11      4.50 o 
   4  28   0        7.98        7.64      3.85 o 
   5  28   0        2.55       -1.48      3.12 o 
   1  29   0        5.18        5.49      2.22 o 
   2  29   0        6.22        2.70      2.65 o 
   3  29   0       27.80       23.79      3.49 o 
   4  29   0        8.27        9.99      4.08 o 
   0  30   0        5.57        3.91      2.85 o 
   1  30   0        1.97        4.10      2.40 o 
   2  30   0      182.57      170.27      6.20 o 
   3  30   0       38.73       40.15      4.19 o 
   4  30   0        0.15       -0.45      2.99 o 
   1  31   0       17.13        9.37      3.43 o 
   2  31   0       90.97       94.54      4.95 o 
   3  31   0       18.90       20.09      3.64 o 
   0  32   0       21.63       11.19      6.61 o 
   1  32   0       18.81       27.10      3.97 o 
   2  32   0        0.16        8.23      3.45 o 
   1  33   0        0.17        2.79      3.51 o 
  -9   1   1        0.01       -1.00      2.57 o 
  -8   1   1       21.47       22.37      2.81 o 
  -7   1   1       23.45       21.27      2.56 o 
  -6   1   1       41.80       35.77      2.24 o 
  -5   1   1      606.75      597.06      6.47 o 
  -4   1   1     1342.96     1325.00     12.53 o 
  -3   1   1      786.24      821.85      7.94 o 
  -2   1   1    36334.91    32771.77    417.74 o 
  -1   1   1      147.62      169.76      3.06 o 
   0   1   1     7773.45     7195.51     90.63 o 
   1   1   1       86.65       95.26      3.50 o 
   2   1   1      703.00      732.33      7.05 o 
   3   1   1      788.80      829.60      8.20 o 
   4   1   1      434.32      427.15      4.79 o 
   5   1   1       15.30       15.57      1.32 o 
   6   1   1       18.13       16.75      2.05 o 
   7   1   1      118.16      106.12      4.92 o 
   8   1   1       66.64       65.81      3.68 o 
   9   1   1       11.80        7.76      3.70 o 
  -9   2   1      123.69      113.99      4.77 o 
  -8   2   1       63.26       62.41      3.36 o 
  -7   2   1      230.33      226.31      5.63 o 
  -6   2   1      117.96      107.27      3.47 o 
  -5   2   1      322.32      317.38      3.98 o 
  -4   2   1      251.20      260.24      3.25 o 
  -3   2   1     1072.80     1102.58     10.38 o 
  -2   2   1     1521.38     1533.91     16.34 o 
  -1   2   1     1629.21     1571.50     14.13 o 
   0   2   1     2961.18     2867.43     29.87 o 
   1   2   1     3544.74     3610.38     37.21 o 
   2   2   1      855.93      828.28      7.92 o 
   3   2   1        1.78        0.49      0.53 o 
   4   2   1      145.45      153.75      2.28 o 
   5   2   1      511.52      523.82      7.00 o 
   6   2   1       50.33       42.56      2.56 o 
   7   2   1        7.05        5.23      2.03 o 
   8   2   1       18.00       18.65      3.01 o 
   9   2   1        0.09       -2.65      2.65 o 
  -9   3   1        9.81        7.69      2.89 o 
  -8   3   1        1.63        0.13      2.15 o 
  -7   3   1        1.83        0.40      1.71 o 
  -6   3   1       43.12       47.58      1.94 o 
  -5   3   1       52.37       42.32      1.29 o 
  -4   3   1      346.00      362.29      4.17 o 
  -3   3   1      521.72      487.48      5.07 o 
  -2   3   1    17130.54    16504.53    169.17 o 
  -1   3   1     2885.69     3059.73     22.62 o 
   0   3   1     5866.63     5635.81     58.24 o 
   1   3   1     1502.91     1637.95     17.24 o 
   2   3   1       57.27       63.33      1.83 o 
   3   3   1      145.76      144.96      2.12 o 
   4   3   1       19.23       18.02      0.85 o 
   5   3   1     1142.86     1138.94     13.20 o 
   6   3   1       11.31       12.20      1.97 o 
   7   3   1        2.35        0.47      1.88 o 
   8   3   1      126.08      122.72      4.73 o 
   9   3   1       51.84       51.28      4.41 o 
  -9   4   1       36.96       35.89      4.92 o 
  -8   4   1       12.23       11.71      2.53 o 
  -7   4   1       11.07        6.27      2.07 o 
  -6   4   1      159.77      153.22      3.32 o 
  -5   4   1      297.93      317.75      4.87 o 
  -4   4   1      904.33      947.35      9.30 o 
  -3   4   1     2205.91     2372.93     23.67 o 
  -2   4   1    17684.26    17338.75    178.18 o 
  -1   4   1     5478.05     5580.71     44.73 o 
   0   4   1     2542.82     2556.46     26.69 o 
   1   4   1       99.71       91.94      1.51 o 
   2   4   1      257.29      251.30      4.08 o 
   3   4   1      788.80      716.60      8.48 o 
   4   4   1      164.18      172.69      3.17 o 
   5   4   1       47.61       46.79      1.81 o 
   6   4   1       46.44       44.65      2.59 o 
   7   4   1       41.97       43.97      2.86 o 
   8   4   1      310.19      314.86      7.70 o 
   9   4   1        5.38        7.30      3.12 o 
  -9   5   1       22.84       26.11      4.84 o 
  -8   5   1       24.79       24.84      2.97 o 
  -7   5   1      249.64      253.97      6.08 o 
  -6   5   1      961.67      967.17     11.84 o 
  -5   5   1        2.73        4.05      1.09 o 
  -4   5   1     2448.87     2559.08     23.23 o 
  -3   5   1     1059.41     1120.14     15.23 o 
  -2   5   1     1950.15     2000.65     18.29 o 
  -1   5   1      491.71      475.51      4.26 o 
   0   5   1      441.99      460.93      5.42 o 
   1   5   1      533.15      538.21      5.45 o 
   2   5   1      723.59      779.86      8.85 o 
   3   5   1      437.80      444.06      5.82 o 
   4   5   1       86.45       74.35      2.01 o 
   5   5   1      732.32      743.86      9.37 o 
   6   5   1      183.74      192.73      4.99 o 
   7   5   1      208.10      192.97      5.41 o 
   8   5   1      158.37      157.67      5.32 o 
   9   5   1      290.48      285.07      7.76 o 
  -9   6   1       15.83        9.87      3.06 o 
  -8   6   1        5.99        3.51      2.30 o 
  -7   6   1      111.95      103.97      3.86 o 
  -6   6   1       70.89       68.47      2.34 o 
  -5   6   1      286.25      258.19      4.31 o 
  -4   6   1      474.24      494.16      5.78 o 
  -3   6   1      308.52      313.39      4.19 o 
  -2   6   1       61.98       57.45      1.00 o 
  -1   6   1     3746.85     3715.35     41.24 o 
   0   6   1     1254.65     1241.50     11.62 o 
   1   6   1     1859.01     1851.52     17.15 o 
   2   6   1        2.43        2.37      0.52 o 
   3   6   1     5024.47     5329.56     53.67 o 
   4   6   1        0.17       -0.07      0.86 o 
   5   6   1        8.73        4.82      1.15 o 
   6   6   1        0.03        0.92      1.61 o 
   7   6   1       14.47       13.53      2.46 o 
   8   6   1       85.93       81.84      3.95 o 
   9   6   1      134.50      145.02      5.58 o 
  -9   7   1       17.30       15.56      3.75 o 
  -8   7   1       46.41       51.72      3.26 o 
  -7   7   1       76.41       79.40      3.42 o 
  -6   7   1       26.82       24.89      3.50 o 
  -5   7   1      957.19      963.99     11.51 o 
  -4   7   1     3686.75     3836.47     34.31 o 
  -3   7   1      729.66      788.53      7.78 o 
  -2   7   1      397.29      399.60      3.82 o 
  -1   7   1      258.01      259.83      2.69 o 
   0   7   1      777.45      777.51     14.88 o 
   1   7   1       21.40       22.46      0.75 o 
   2   7   1      117.95      104.52      1.90 o 
   3   7   1       88.54       99.71      2.31 o 
   4   7   1       95.62       96.25      2.37 o 
   5   7   1      142.97      150.72      3.24 o 
   6   7   1       25.32       31.02      2.34 o 
   7   7   1        7.93        6.85      2.21 o 
   8   7   1       39.56       43.01      3.45 o 
   9   7   1       55.90       50.30      3.85 o 
  -9   8   1        0.61        2.72      2.80 o 
  -8   8   1       45.36       48.59      4.03 o 
  -7   8   1      223.52      220.10      5.61 o 
  -6   8   1      168.84      182.89      3.87 o 
  -5   8   1      697.55      681.39      8.74 o 
  -4   8   1      522.01      480.47      8.61 o 
  -3   8   1        3.79        1.55      0.51 o 
  -2   8   1     1584.04     1559.72     18.29 o 
  -1   8   1       63.17       68.27      1.51 o 
   0   8   1     6812.81     6756.56     53.74 o 
   1   8   1     2300.87     2219.90     20.54 o 
   2   8   1       29.25       23.34      0.89 o 
   3   8   1     1628.87     1730.91     23.14 o 
   4   8   1     1240.09     1301.50     19.84 o 
   5   8   1       62.89       57.44      2.08 o 
   6   8   1       30.76       28.56      2.02 o 
   7   8   1        2.16        1.42      1.98 o 
   8   8   1       95.74       90.75      7.87 o 
   9   8   1       44.69       51.10      5.04 o 
  -9   9   1      177.23      196.84     10.17 o 
  -8   9   1        3.13        4.62      3.61 o 
  -7   9   1       69.68       59.39      3.12 o 
  -6   9   1       25.01       25.98      1.95 o 
  -5   9   1       95.88       97.40      2.91 o 
  -4   9   1        1.58        1.05      0.98 o 
  -3   9   1      235.00      258.79      3.28 o 
  -2   9   1     1019.07     1040.81      9.92 o 
  -1   9   1      401.30      413.22      5.30 o 
   0   9   1      324.90      328.32      3.36 o 
   1   9   1      181.99      196.23      2.60 o 
   2   9   1      140.75      168.69      2.72 o 
   3   9   1       54.17       41.54      1.26 o 
   4   9   1        7.87       10.98      1.27 o 
   5   9   1       12.29       13.02      1.45 o 
   6   9   1       88.27       85.17      2.77 o 
   7   9   1        3.12        2.31      3.90 o 
   8   9   1       25.04       25.24      3.29 o 
   9   9   1        2.34        1.49      3.15 o 
  -9  10   1       49.13       52.20      3.77 o 
  -8  10   1      310.19      311.83      7.42 o 
  -7  10   1       18.16       13.76      3.90 o 
  -6  10   1      320.37      299.19      5.25 o 
  -5  10   1      463.50      468.23      6.68 o 
  -4  10   1        0.00        0.71      0.77 o 
  -3  10   1      399.32      424.41      4.81 o 
  -2  10   1       24.69       25.31      1.00 o 
  -1  10   1      658.97      691.84      8.24 o 
   0  10   1     2609.73     2705.96     20.25 o 
   1  10   1      438.83      429.68      4.87 o 
   2  10   1        4.86        1.64      0.86 o 
   3  10   1      705.95      714.59      8.18 o 
   4  10   1      274.13      299.91      9.10 o 
   5  10   1      243.12      249.53      4.49 o 
   6  10   1      161.07      168.46      3.85 o 
   7  10   1      104.68       98.39      3.96 o 
   8  10   1        1.08       -2.54      2.54 o 
   9  10   1       34.47       38.35      6.53 o 
  -9  11   1      175.15      185.12      7.63 o 
  -8  11   1      202.19      202.58      5.94 o 
  -7  11   1        1.32        2.42      1.73 o 
  -6  11   1     1005.89     1019.23     12.69 o 
  -5  11   1       57.93       50.12      2.54 o 
  -4  11   1       11.27       11.04      1.18 o 
  -3  11   1        4.48        1.23      0.61 o 
  -2  11   1       23.80       20.83      1.17 o 
  -1  11   1      240.83      263.76      6.95 o 
   0  11   1     1344.78     1440.24     11.20 o 
   1  11   1       71.67       76.59      1.55 o 
   2  11   1      356.99      317.15      3.97 o 
   3  11   1     1000.70     1038.28     11.08 o 
   4  11   1      279.49      269.79      4.50 o 
   5  11   1       44.27       42.39      2.54 o 
   6  11   1        9.27        8.56      3.42 o 
   7  11   1       29.28       28.60      3.14 o 
   8  11   1       30.32       33.91      3.73 o 
  -9  12   1        6.17        7.71      6.11 o 
  -8  12   1      307.28      314.73      7.58 o 
  -7  12   1       26.37       34.25      3.80 o 
  -6  12   1        0.28        1.42      1.48 o 
  -5  12   1      104.29       93.49      2.73 o 
  -4  12   1      309.25      272.42      3.86 o 
  -3  12   1       21.65       19.87      1.41 o 
  -2  12   1      239.72      204.25      2.82 o 
  -1  12   1        8.55        3.13      0.99 o 
   0  12   1      240.69      237.84      4.38 o 
   1  12   1      281.45      282.72      3.60 o 
   2  12   1     1325.50     1336.02     13.14 o 
   3  12   1       84.11       76.95      1.73 o 
   4  12   1      182.41      173.14      3.08 o 
   5  12   1       12.59       12.98      1.82 o 
   6  12   1      104.02      102.63      3.10 o 
   7  12   1        0.10       -1.48      4.03 o 
   8  12   1        0.47       -0.53      2.67 o 
  -9  13   1        0.11       -1.54      3.22 o 
  -8  13   1       12.11       13.18      3.93 o 
  -7  13   1       65.90       72.71      4.01 o 
  -6  13   1        1.55       -1.14      1.22 o 
  -5  13   1       40.92       33.25      1.57 o 
  -4  13   1      215.70      203.38      3.25 o 
  -3  13   1      121.36      124.82      3.43 o 
  -2  13   1     3560.44     3857.29     60.27 o 
  -1  13   1     4230.55     4585.50     49.74 o 
   0  13   1       31.68       40.73      1.05 o 
   1  13   1        0.01       -0.53      0.59 o 
   2  13   1      176.71      177.95      2.79 o 
   3  13   1      272.94      227.73      4.08 o 
   4  13   1        4.86        6.36      1.47 o 
   5  13   1        1.73        0.92      1.16 o 
   6  13   1      135.93      139.97      3.62 o 
   7  13   1       90.91      105.24      5.09 o 
   8  13   1       28.45       38.64      6.26 o 
  -9  14   1       83.48       83.88      4.70 o 
  -8  14   1       69.40       57.55      3.08 o 
  -7  14   1      487.40      496.42      7.12 o 
  -6  14   1       90.48       82.74      2.98 o 
  -5  14   1       74.86       67.67      2.06 o 
  -4  14   1       96.73       97.97      2.22 o 
  -3  14   1      241.99      225.27      2.93 o 
  -2  14   1       50.65       38.67      1.27 o 
  -1  14   1      865.10      881.91     16.91 o 
   0  14   1      574.83      669.45      5.83 o 
   1  14   1     1249.19     1281.30     12.73 o 
   2  14   1      753.83      803.79      8.57 o 
   3  14   1     1791.21     1865.40     23.86 o 
   4  14   1        0.23        0.52      0.94 o 
   5  14   1     1097.73     1111.85     12.02 o 
   6  14   1        0.06        0.34      1.37 o 
   7  14   1        6.58        5.17      2.10 o 
   8  14   1        1.53        1.20      2.91 o 
  -8  15   1      302.96      310.12      6.35 o 
  -7  15   1      106.62      120.35      4.26 o 
  -6  15   1      737.27      727.92      8.78 o 
  -5  15   1        0.00        0.11      1.14 o 
  -4  15   1      116.15      116.26      2.44 o 
  -3  15   1       89.34       88.21      1.77 o 
  -2  15   1      601.64      680.07      9.18 o 
  -1  15   1      278.99      294.72      4.08 o 
   0  15   1        2.45        1.53      0.80 o 
   1  15   1       60.39       54.17      1.83 o 
   2  15   1      373.96      329.57      4.34 o 
   3  15   1       49.60       47.07      3.31 o 
   4  15   1        0.52        1.13      1.05 o 
   5  15   1     1014.15      995.56     11.05 o 
   6  15   1      117.74      114.66      3.02 o 
   7  15   1      133.54      143.26      4.16 o 
   8  15   1       11.76       18.12      4.81 o 
  -8  16   1       29.26       38.27     10.94 o 
  -7  16   1        3.98        2.55      2.01 o 
  -6  16   1      888.72      916.58     10.52 o 
  -5  16   1      226.99      226.92      3.86 o 
  -4  16   1      149.54      140.44      2.96 o 
  -3  16   1       20.06       20.47      1.40 o 
  -2  16   1       56.65       60.97      2.38 o 
  -1  16   1      138.95      158.35      2.49 o 
   0  16   1      171.89      165.91      2.27 o 
   1  16   1      230.53      247.61      3.50 o 
   2  16   1       13.21       11.56      1.60 o 
   3  16   1      201.04      194.65      3.87 o 
   4  16   1      439.31      443.08      5.87 o 
   5  16   1        0.52        1.96      1.51 o 
   6  16   1       35.47       37.88      2.09 o 
   7  16   1       29.39       28.19      3.53 o 
   8  16   1        1.01        0.95      2.54 o 
  -8  17   1       53.77       59.88      5.49 o 
  -7  17   1      172.65      183.13      4.73 o 
  -6  17   1        6.55        4.42      1.79 o 
  -5  17   1      207.73      196.78      4.34 o 
  -4  17   1      170.64      162.82      3.68 o 
  -3  17   1      208.68      218.23      4.31 o 
  -2  17   1       10.64        6.08      1.48 o 
  -1  17   1        6.18        5.78      1.48 o 
   0  17   1      340.11      352.76      3.64 o 
   1  17   1      969.93     1063.90     12.07 o 
   2  17   1      114.68      118.22      2.36 o 
   3  17   1      317.69      300.20      5.14 o 
   4  17   1      116.63      116.05      4.90 o 
   5  17   1      313.24      309.58      4.90 o 
   6  17   1       55.47       57.41      2.36 o 
   7  17   1       31.32       34.48      4.32 o 
   8  17   1        0.09        1.37      2.67 o 
  -8  18   1        7.99       13.79      4.62 o 
  -7  18   1       90.70       85.47      3.70 o 
  -6  18   1       91.03       89.52      3.79 o 
  -5  18   1       59.75       63.73      3.11 o 
  -4  18   1        2.61        0.49      1.30 o 
  -3  18   1        0.00       -0.38      0.97 o 
  -2  18   1        0.05       -0.61      0.89 o 
  -1  18   1       32.82       25.86      1.20 o 
   0  18   1      143.87      132.85      2.46 o 
   1  18   1      524.08      480.61     19.99 o 
   2  18   1        9.65       13.39      1.37 o 
   3  18   1     3610.55     3579.65     42.75 o 
   4  18   1      333.60      331.11      5.80 o 
   5  18   1        3.30        2.71      1.50 o 
   6  18   1       61.23       58.34      2.44 o 
   7  18   1        0.15       -1.76      1.76 o 
  -8  19   1       42.63       52.25      5.56 o 
  -7  19   1      162.12      155.22      4.51 o 
  -6  19   1       53.21       52.53      3.33 o 
  -5  19   1      310.94      306.07      5.73 o 
  -4  19   1      216.26      203.70      4.31 o 
  -3  19   1       21.66       13.97      2.14 o 
  -2  19   1       13.92       16.61      1.93 o 
  -1  19   1      118.81      110.65      2.21 o 
   0  19   1       44.00       48.27      1.83 o 
   1  19   1      196.61      197.21      5.29 o 
   2  19   1       42.56       42.55      2.10 o 
   3  19   1       73.02       67.71      4.99 o 
   4  19   1      413.10      398.68      8.73 o 
   5  19   1      557.03      538.05      8.56 o 
   6  19   1       22.65       23.94      2.58 o 
   7  19   1       12.15       11.33      2.60 o 
  -8  20   1       17.63       21.22      4.85 o 
  -7  20   1       64.18       64.67      3.24 o 
  -6  20   1      121.85      127.83      3.84 o 
  -5  20   1      280.29      273.09      5.46 o 
  -4  20   1      484.52      484.35      7.57 o 
  -3  20   1       14.14        9.26      2.10 o 
  -2  20   1       33.70       33.38      1.56 o 
  -1  20   1      120.12      122.49      2.38 o 
   0  20   1       42.48       42.32      1.81 o 
   1  20   1      802.56      767.35     13.28 o 
   2  20   1      490.98      461.07      9.57 o 
   3  20   1     1584.42     1659.70     25.27 o 
   4  20   1      435.30      439.16      7.30 o 
   5  20   1      114.31      119.61      4.73 o 
   6  20   1        0.91        1.17      1.93 o 
   7  20   1       23.90       26.45      4.65 o 
  -7  21   1      276.38      306.38      6.55 o 
  -6  21   1       57.63       54.54      2.80 o 
  -5  21   1      165.83      177.77      4.38 o 
  -4  21   1       74.93       79.05      2.85 o 
  -3  21   1       16.21       17.72      2.95 o 
  -2  21   1       58.60       60.59      1.97 o 
  -1  21   1        2.93        4.42      1.04 o 
   0  21   1       14.47       14.85      1.56 o 
   1  21   1      606.91      619.93     11.45 o 
   2  21   1      896.51      917.72     15.86 o 
   3  21   1      343.29      368.52     11.83 o 
   4  21   1        7.63        5.76      1.79 o 
   5  21   1      105.53      105.12      4.56 o 
   6  21   1        0.18       -2.33      2.37 o 
   7  21   1        6.46        5.89      3.09 o 
  -7  22   1        1.12        3.21      2.79 o 
  -6  22   1        0.11        0.25      2.04 o 
  -5  22   1       27.39       27.02      3.50 o 
  -4  22   1      141.36      121.16      3.43 o 
  -3  22   1       14.14       18.27      3.20 o 
  -2  22   1       21.27       16.43      1.82 o 
  -1  22   1      263.86      262.26      3.82 o 
   0  22   1       58.44       70.77      2.35 o 
   1  22   1        5.65        4.81      1.60 o 
   2  22   1      113.77      131.63     12.92 o 
   3  22   1      146.74      138.00      4.92 o 
   4  22   1        1.02       -0.34      1.99 o 
   5  22   1        1.19        0.25      2.33 o 
   6  22   1        3.76        2.98      2.78 o 
   7  22   1        4.94        3.78      4.95 o 
  -7  23   1        3.95        1.57      4.35 o 
  -6  23   1        1.12       -2.98      2.98 o 
  -5  23   1       81.09       73.68      4.06 o 
  -4  23   1      144.05      122.66      4.66 o 
  -3  23   1       62.48       61.75      3.44 o 
  -2  23   1       55.52       43.05      2.31 o 
  -1  23   1       82.47       99.08      2.74 o 
   0  23   1      830.27      821.34     10.04 o 
   1  23   1      143.31      150.06      4.93 o 
   2  23   1      121.11      116.27      4.46 o 
   3  23   1      360.52      365.49      9.17 o 
   4  23   1        0.30        0.64      2.20 o 
   5  23   1       58.09       59.44      3.82 o 
   6  23   1        1.07        4.92      4.22 o 
  -6  24   1       39.86       37.83      4.17 o 
  -5  24   1        1.70        4.26      2.54 o 
  -4  24   1        0.20       -1.43      2.13 o 
  -3  24   1        0.89        0.19      2.03 o 
  -2  24   1      449.01      433.08      8.04 o 
  -1  24   1      240.31      262.62      4.73 o 
   0  24   1      927.72      911.14     11.03 o 
   1  24   1        4.07        1.97      2.40 o 
   2  24   1      147.86      140.80      4.99 o 
   3  24   1       51.34       43.46      8.80 o 
   4  24   1       42.76       41.82      3.28 o 
   5  24   1      145.11      141.61      5.49 o 
   6  24   1        0.05        1.10      2.97 o 
  -6  25   1      145.53      155.22      5.96 o 
  -5  25   1      103.83      107.91      4.88 o 
  -4  25   1       36.99       41.19      5.47 o 
  -3  25   1       10.28        5.87      2.35 o 
  -2  25   1      431.16      401.59      7.13 o 
  -1  25   1      223.99      209.42      4.25 o 
   0  25   1       21.37       48.02      4.23 o 
   1  25   1       83.92       85.48      4.01 o 
   2  25   1        9.36        9.58      2.51 o 
   3  25   1       62.99       56.95      3.61 o 
   4  25   1      142.65      148.89      7.78 o 
   5  25   1       60.76       64.79      4.12 o 
   6  25   1        6.52        6.91      5.64 o 
  -6  26   1        2.97        1.14      4.62 o 
  -5  26   1       66.52       69.44      4.26 o 
  -4  26   1        8.51        5.92      2.86 o 
  -3  26   1       62.43       50.34      3.43 o 
  -2  26   1        4.56        7.10      4.33 o 
  -1  26   1        6.65       13.31      2.35 o 
   0  26   1       88.16       92.99      2.95 o 
   1  26   1        6.53        5.64      1.88 o 
   2  26   1      148.52      147.26      5.32 o 
   3  26   1       75.12       66.84      3.89 o 
   4  26   1       41.59       42.33      6.86 o 
   5  26   1        0.02        0.90      2.72 o 
  -5  27   1       32.93       33.10      8.48 o 
  -4  27   1       41.81       48.94      3.73 o 
  -3  27   1        0.29       -0.95      2.41 o 
  -2  27   1      573.81      553.01     11.47 o 
  -1  27   1       94.86      105.68      3.21 o 
   0  27   1      309.48      286.42      5.28 o 
   1  27   1        8.06        3.62      1.90 o 
   2  27   1        2.28        3.32      3.70 o 
   3  27   1        0.01        1.61      2.59 o 
   4  27   1       54.62       53.40      3.90 o 
   5  27   1       39.47       43.07      7.15 o 
  -5  28   1       87.79       94.33      5.91 o 
  -4  28   1        6.67        7.67      2.96 o 
  -3  28   1      115.44      118.87      5.04 o 
  -2  28   1      153.56      179.57      6.01 o 
  -1  28   1      212.32      226.75      4.75 o 
   0  28   1        2.04       10.05      2.59 o 
   1  28   1       27.85       22.27      2.61 o 
   2  28   1       66.98       68.50      4.01 o 
   3  28   1        0.56        0.55      2.54 o 
   4  28   1       13.02       16.70      3.24 o 
   5  28   1       45.21       53.11      4.29 o 
  -5  29   1        2.62        2.56      3.25 o 
  -4  29   1      162.62      168.57      6.29 o 
  -3  29   1        3.80        4.83      2.83 o 
  -2  29   1       66.60       64.96      4.00 o 
  -1  29   1       37.35       36.39      3.82 o 
   0  29   1      127.85      114.49      4.03 o 
   1  29   1       23.92       21.43      3.35 o 
   2  29   1       84.26       85.06      4.53 o 
   3  29   1       44.70       42.40      3.87 o 
   4  29   1        0.85        0.62      3.92 o 
  -4  30   1        8.66        6.95      3.42 o 
  -3  30   1        1.01        4.08      3.06 o 
  -2  30   1      273.66      287.14      8.07 o 
  -1  30   1       13.13       12.82      2.49 o 
   0  30   1       38.16       39.37      3.24 o 
   1  30   1       18.79       13.31      3.16 o 
   2  30   1        0.80        3.58      2.88 o 
   3  30   1       87.95      103.32      7.82 o 
   4  30   1       47.67       48.63      5.89 o 
  -3  31   1      243.41      253.96      7.89 o 
  -2  31   1        7.34       14.47      3.37 o 
  -1  31   1       24.95       36.95      3.00 o 
   0  31   1      127.02      124.97      4.48 o 
   1  31   1       15.96       17.42      3.30 o 
   2  31   1        1.81       -0.52      2.91 o 
   3  31   1       74.78       69.74      4.61 o 
  -3  32   1        1.14        2.64      4.55 o 
  -2  32   1        7.35        6.13      3.37 o 
  -1  32   1       17.58       19.06      3.07 o 
   0  32   1       62.54       62.97      3.57 o 
   1  32   1      280.77      283.08     11.48 o 
   2  32   1        1.44        4.62      3.19 o 
  -1  33   1       23.31       29.22      4.27 o 
   0  33   1       20.62       26.96      3.42 o 
   1  33   1        2.58       13.90      3.83 o 
 -10   0   2        5.94        6.12      4.75 o 
  -9   0   2       19.92       21.15      4.62 o 
  -8   0   2      169.36      167.91      7.23 o 
  -7   0   2      206.04      217.82      7.76 o 
  -6   0   2        3.06        1.97      2.18 o 
  -5   0   2      510.80      499.58      8.08 o 
  -4   0   2     3164.68     3448.33     43.59 o 
  -3   0   2     7546.77     7863.25     96.85 o 
  -2   0   2    26423.48    25130.17    309.65 o 
  -1   0   2      511.59      552.07     11.01 o 
   0   0   2      318.73      299.55      6.93 o 
   2   0   2     2022.02     1978.19     37.15 o 
   3   0   2      441.20      462.79      8.02 o 
   4   0   2        7.58       10.81      3.70 o 
   5   0   2        9.79       14.49      2.78 o 
   6   0   2     1818.08     1895.63     36.72 o 
   7   0   2       24.16       25.94      4.22 o 
   8   0   2        6.85        3.92      3.75 o 
   9   0   2       16.79       18.94      4.99 o 
 -10   1   2       47.55       50.06      4.53 o 
  -9   1   2       44.25       38.50      3.35 o 
  -8   1   2       48.92       49.90      3.40 o 
  -7   1   2      254.80      273.74      6.25 o 
  -6   1   2       32.42       28.80      1.68 o 
  -5   1   2      241.90      260.60      3.57 o 
  -4   1   2       27.73       26.24      1.11 o 
  -3   1   2      123.85      140.15      2.10 o 
  -2   1   2     8893.98     8893.50     90.28 o 
  -1   1   2      311.89      388.84      3.59 o 
   0   1   2     3742.83     3453.90     44.87 o 
   1   1   2     3666.74     3713.03     69.97 o 
   2   1   2      511.05      526.87      6.37 o 
   3   1   2        0.20       -0.01      0.55 o 
   4   1   2      104.61      111.64      2.19 o 
   5   1   2       20.67       18.78      1.97 o 
   6   1   2       30.39       32.70      2.96 o 
   7   1   2      148.04      138.21      5.04 o 
   8   1   2        8.67        8.30      2.75 o 
   9   1   2       15.78       12.60      3.44 o 
 -10   2   2        5.99        6.06      3.23 o 
  -9   2   2        5.54        7.96      2.77 o 
  -8   2   2       34.36       37.07      2.79 o 
  -7   2   2       20.95       22.88      2.52 o 
  -6   2   2        8.80        8.63      1.38 o 
  -5   2   2        5.53        9.02      0.95 o 
  -4   2   2      274.94      280.75      3.56 o 
  -3   2   2     1356.18     1481.28     13.76 o 
  -2   2   2      148.88      128.45      1.84 o 
  -1   2   2     1862.74     1914.49     15.53 o 
   0   2   2      614.55      643.46      7.40 o 
   1   2   2      752.39      686.78      9.83 o 
   2   2   2       16.84       20.12      1.18 o 
   3   2   2      516.31      558.98      5.99 o 
   4   2   2       79.67       85.53      1.94 o 
   5   2   2      187.44      186.89      4.66 o 
   6   2   2       51.49       52.93      2.87 o 
   7   2   2      157.65      146.00      4.85 o 
   8   2   2      120.94      116.50      4.72 o 
   9   2   2      140.76      152.76      5.86 o 
 -10   3   2        2.18        1.44      3.14 o 
  -9   3   2      114.44      121.82      4.79 o 
  -8   3   2      121.24      120.33      4.39 o 
  -7   3   2       23.72       17.70      2.40 o 
  -6   3   2       90.84       95.13      2.59 o 
  -5   3   2      266.43      241.25      3.39 o 
  -4   3   2     1291.42     1329.05     12.70 o 
  -3   3   2      844.00      905.32     10.33 o 
  -2   3   2     2244.89     2250.37     20.18 o 
  -1   3   2     1674.48     1647.57     13.47 o 
   0   3   2     3480.92     3445.82     31.19 o 
   1   3   2      558.08      582.76      8.56 o 
   2   3   2       11.97        8.09      1.41 o 
   3   3   2        0.69        4.90      0.70 o 
   4   3   2     1163.41     1205.32     11.94 o 
   5   3   2      258.57      253.85      4.49 o 
   6   3   2      557.09      542.64      9.77 o 
   7   3   2       11.41       10.16      2.51 o 
   8   3   2      293.44      303.06     12.53 o 
   9   3   2      144.99      158.12      5.92 o 
 -10   4   2        1.22        1.88      3.11 o 
  -9   4   2       27.27       32.49      3.66 o 
  -8   4   2        1.18       -0.98      2.15 o 
  -7   4   2        3.75        3.68      1.86 o 
  -6   4   2      121.87      126.82      3.15 o 
  -5   4   2      130.32      139.42      2.41 o 
  -4   4   2     5320.20     5520.47     48.62 o 
  -3   4   2      789.30      774.36      7.70 o 
  -2   4   2      327.33      260.12      2.67 o 
  -1   4   2      115.50      113.14      2.20 o 
   0   4   2       60.50       68.67      1.80 o 
   1   4   2      162.92      164.15      2.51 o 
   2   4   2        3.42        3.26      0.71 o 
   3   4   2      579.64      527.66      6.65 o 
   4   4   2      528.16      532.01      7.22 o 
   5   4   2      146.72      141.81      3.23 o 
   6   4   2       24.37       23.38      2.83 o 
   7   4   2        0.39       -0.36      1.90 o 
   8   4   2        7.02        6.13      3.11 o 
  -9   5   2       36.56       35.18      7.98 o 
  -8   5   2       26.84       25.35      3.06 o 
  -7   5   2        3.39       -1.14      1.82 o 
  -6   5   2       30.10       29.87      1.72 o 
  -5   5   2      180.83      176.94      2.81 o 
  -4   5   2     2118.63     2203.44     28.64 o 
  -3   5   2       36.26       44.01      1.17 o 
  -2   5   2      604.56      556.44      6.42 o 
  -1   5   2      177.51      168.23      1.89 o 
   0   5   2      141.78      155.12      7.63 o 
   1   5   2     1842.35     2055.46     21.64 o 
   2   5   2     6235.75     6698.15     68.44 o 
   3   5   2      261.66      328.16      4.60 o 
   4   5   2        6.28        4.01      1.11 o 
   5   5   2       14.67       16.93      1.65 o 
   6   5   2       45.51       48.80      2.75 o 
   7   5   2        3.83        4.02      2.93 o 
   8   5   2        0.88       -0.01      2.48 o 
  -9   6   2        6.02        3.12      2.77 o 
  -8   6   2       37.25       37.75      3.33 o 
  -7   6   2        6.54        4.62      1.91 o 
  -6   6   2       65.15       62.65      2.29 o 
  -5   6   2      406.02      423.80      5.09 o 
  -4   6   2      811.70      854.95     10.14 o 
  -3   6   2      145.85      150.44      2.25 o 
  -2   6   2        5.10        2.35      0.47 o 
  -1   6   2      456.38      472.62      4.00 o 
   0   6   2      461.03      454.83      4.23 o 
   1   6   2        7.57        5.24      0.66 o 
   2   6   2       45.85       43.94      1.39 o 
   3   6   2     4684.81     5108.22     53.18 o 
   4   6   2      906.82      933.16     11.36 o 
   5   6   2       77.13       70.67      2.45 o 
   6   6   2       72.96       64.47      4.15 o 
   7   6   2      156.78      156.57      5.01 o 
   8   6   2      132.80      134.94      5.12 o 
  -9   7   2        6.28        3.84      3.30 o 
  -8   7   2        0.69        1.51      2.27 o 
  -7   7   2       29.99       23.21      2.61 o 
  -6   7   2      150.49      154.70      3.52 o 
  -5   7   2      703.12      658.44     12.48 o 
  -4   7   2        2.30        0.76      0.72 o 
  -3   7   2     2141.45     2343.23     21.07 o 
  -2   7   2        0.12       -0.31      0.32 o 
  -1   7   2      194.15      203.78      2.37 o 
   0   7   2      542.99      538.02      4.95 o 
   1   7   2        1.45        1.73      0.58 o 
   2   7   2     4137.54     4737.86     48.91 o 
   3   7   2      322.90      355.82      5.12 o 
   4   7   2      254.64      270.86      4.62 o 
   5   7   2      118.68      116.77      3.00 o 
   6   7   2       11.14       14.67      2.29 o 
   7   7   2       95.67       91.98      3.92 o 
   8   7   2      299.52      302.44      7.73 o 
  -9   8   2       54.61       50.40      3.65 o 
  -8   8   2        7.43        3.50      2.31 o 
  -7   8   2       55.51       53.15      2.74 o 
  -6   8   2     1732.92     1749.47     19.71 o 
  -5   8   2        1.08       -1.05      1.63 o 
  -4   8   2       23.21       17.86      1.13 o 
  -3   8   2      336.81      372.82      3.87 o 
  -2   8   2        0.28       -0.19      0.38 o 
  -1   8   2       22.52       20.46      0.73 o 
   0   8   2     2380.41     2446.02     20.01 o 
   1   8   2       23.35       27.89      0.95 o 
   2   8   2      136.85      133.35      2.48 o 
   3   8   2       33.40       30.51      1.29 o 
   4   8   2       77.43       88.50      2.49 o 
   5   8   2       39.42       33.50      1.84 o 
   6   8   2       60.78       56.10      2.95 o 
   7   8   2       88.55       84.05      3.85 o 
   8   8   2       82.97       89.36      4.30 o 
  -9   9   2        8.41        7.25      5.62 o 
  -8   9   2       16.62        8.37      3.31 o 
  -7   9   2        1.36        1.92      1.66 o 
  -6   9   2       84.71       90.16      2.78 o 
  -5   9   2       77.49       74.51      2.27 o 
  -4   9   2     1361.98     1387.94     12.05 o 
  -3   9   2     2378.47     2634.77     21.56 o 
  -2   9   2     1680.01     1739.87     13.31 o 
  -1   9   2      643.91      648.66      6.13 o 
   0   9   2      154.56      140.52      2.25 o 
   1   9   2     3943.93     4407.86     40.01 o 
   2   9   2       15.84       18.77      0.96 o 
   3   9   2        0.41       -0.30      0.81 o 
   4   9   2      718.44      762.63     13.10 o 
   5   9   2       82.12       80.55      2.59 o 
   6   9   2       34.21       37.63      2.59 o 
   7   9   2      201.41      191.17      5.60 o 
   8   9   2       48.52       48.15      3.95 o 
  -9  10   2       68.47       81.64      4.29 o 
  -8  10   2        9.52       10.50      4.87 o 
  -7  10   2      590.29      591.58      8.68 o 
  -6  10   2      153.18      143.42      4.35 o 
  -5  10   2       57.04       53.48      1.99 o 
  -4  10   2     1537.83     1577.66     13.57 o 
  -3  10   2     2128.71     2428.07     21.91 o 
  -2  10   2     1331.76     1366.49     10.70 o 
  -1  10   2       98.87       79.35      1.47 o 
   0  10   2      266.79      284.39      3.70 o 
   1  10   2     7753.20     8542.50     76.40 o 
   2  10   2      432.11      416.46      4.99 o 
   3  10   2      116.90      117.71      3.16 o 
   4  10   2        1.67        1.21      1.16 o 
   5  10   2       64.56       62.75      2.36 o 
   6  10   2      132.47      126.23      5.67 o 
   7  10   2       69.32       70.33      3.54 o 
   8  10   2        1.15        2.16      2.64 o 
  -9  11   2        0.20       -2.60      3.00 o 
  -8  11   2       99.38       83.70      3.98 o 
  -7  11   2      510.71      500.61      8.66 o 
  -6  11   2       82.11       72.49      3.23 o 
  -5  11   2      102.35      100.35      2.32 o 
  -4  11   2       41.21       37.11      1.20 o 
  -3  11   2      119.26      101.18      2.25 o 
  -2  11   2      604.23      649.55      5.58 o 
  -1  11   2      591.23      587.68      7.65 o 
   0  11   2        2.49        0.48      1.05 o 
   1  11   2       21.59       27.05      1.07 o 
   2  11   2      124.87      154.25      2.55 o 
   3  11   2      795.51      850.13     11.81 o 
   4  11   2      378.42      372.65      7.21 o 
   5  11   2      192.46      197.53      4.13 o 
   6  11   2       21.10       24.25      2.17 o 
   7  11   2        0.46        3.63      2.34 o 
   8  11   2        3.84        1.72      2.78 o 
  -9  12   2       17.55       20.82      3.80 o 
  -8  12   2      966.01      997.29     39.74 o 
  -7  12   2        0.99        1.84      1.65 o 
  -6  12   2      137.67      138.87      3.00 o 
  -5  12   2      148.36      155.33      2.93 o 
  -4  12   2      361.06      411.43      4.52 o 
  -3  12   2     1718.10     1895.64     17.64 o 
  -2  12   2      526.93      566.15      5.13 o 
  -1  12   2       14.39       14.92      2.35 o 
   0  12   2      182.20      191.49      2.99 o 
   1  12   2      181.99      202.21      2.92 o 
   2  12   2      137.12      139.35      2.44 o 
   3  12   2       88.97       85.98      2.46 o 
   4  12   2      103.30      100.53      4.09 o 
   5  12   2        2.93        3.80      1.45 o 
   6  12   2        6.97        6.78      2.38 o 
   7  12   2      328.82      322.92      7.59 o 
   8  12   2        5.45        6.88      3.09 o 
  -9  13   2       82.82       82.57      6.23 o 
  -8  13   2      248.73      268.99      8.50 o 
  -7  13   2        1.48       -0.03      1.44 o 
  -6  13   2      141.65      142.76      3.05 o 
  -5  13   2       89.87       88.36      2.24 o 
  -4  13   2       25.28       20.80      1.77 o 
  -3  13   2        0.36        0.06      0.67 o 
  -2  13   2       20.22       27.86      1.77 o 
  -1  13   2     2046.29     2234.74     19.15 o 
   0  13   2     3076.45     3363.75     33.62 o 
   1  13   2      431.78      422.96      5.05 o 
   2  13   2      101.22      102.82      2.09 o 
   3  13   2      112.49      122.31      2.97 o 
   4  13   2        2.98        3.21      1.33 o 
   5  13   2      169.63      168.99      3.42 o 
   6  13   2        0.76        0.78      1.56 o 
   7  13   2       10.00       10.83      2.72 o 
   8  13   2       74.72       73.63      4.59 o 
  -9  14   2        3.42        1.87      4.35 o 
  -8  14   2      668.75      634.64     16.97 o 
  -7  14   2      114.63      117.43      4.51 o 
  -6  14   2       69.94       61.50      2.17 o 
  -5  14   2       73.96       78.03      2.14 o 
  -4  14   2       65.49       66.98      1.83 o 
  -3  14   2        0.09        0.84      0.71 o 
  -2  14   2      319.53      309.44      9.42 o 
  -1  14   2       91.75      116.00      3.23 o 
   0  14   2      511.84      544.54     11.83 o 
   1  14   2      316.10      274.74      3.71 o 
   2  14   2      156.70      143.57      2.57 o 
   3  14   2      187.21      182.99      3.76 o 
   4  14   2       10.42        8.59      2.09 o 
   5  14   2      139.05      136.85      3.13 o 
   6  14   2       49.93       50.25      2.25 o 
   7  14   2      196.77      198.28      4.98 o 
   8  14   2        2.29        2.75      2.53 o 
  -9  15   2      185.73      180.90      8.74 o 
  -8  15   2       68.24       81.26      5.89 o 
  -7  15   2       14.38       18.37      2.77 o 
  -6  15   2        3.40        1.36      1.57 o 
  -5  15   2       78.99       76.77      3.20 o 
  -4  15   2      116.20      124.29      3.07 o 
  -3  15   2        9.43        9.14      1.12 o 
  -2  15   2      251.58      208.73      3.49 o 
  -1  15   2      210.59      191.91      3.24 o 
   0  15   2      354.84      402.45      5.24 o 
   1  15   2      124.94      137.14      3.12 o 
   2  15   2      169.27      159.81      2.81 o 
   3  15   2      690.04      688.66      9.36 o 
   4  15   2       46.86       45.05      2.15 o 
   5  15   2       15.32       18.19      1.74 o 
   6  15   2      116.12      111.20      3.07 o 
   7  15   2      128.83      138.49      4.77 o 
   8  15   2        0.48       -2.04      2.57 o 
  -8  16   2        0.70        1.34      3.72 o 
  -7  16   2      406.16      420.40      9.08 o 
  -6  16   2        0.10        0.42      1.68 o 
  -5  16   2        0.27       -0.05      1.34 o 
  -4  16   2      142.38      152.45      3.50 o 
  -3  16   2       19.50       11.64      1.55 o 
  -2  16   2      510.32      560.39      6.73 o 
  -1  16   2      831.20      861.68      9.54 o 
   0  16   2        2.49        1.55      1.01 o 
   1  16   2      204.31      223.20      4.43 o 
   2  16   2       86.04       75.60      3.15 o 
   3  16   2      400.20      395.71      6.33 o 
   4  16   2      362.06      353.90      6.10 o 
   5  16   2      154.03      144.05      3.30 o 
   6  16   2        0.02       -0.76      1.57 o 
   7  16   2        0.35       -0.90      2.14 o 
  -8  17   2        0.34       -2.11      3.72 o 
  -7  17   2       16.17       19.30      2.97 o 
  -6  17   2       12.77        8.52      1.84 o 
  -5  17   2       32.44       30.98      2.07 o 
  -4  17   2       11.13        9.22      1.46 o 
  -3  17   2      414.37      398.24      5.42 o 
  -2  17   2      858.26      869.83     10.06 o 
  -1  17   2       94.23       93.72      5.06 o 
   0  17   2      332.54      317.30      4.60 o 
   1  17   2     1447.77     1515.01     18.49 o 
   2  17   2       76.62       71.65      2.56 o 
   3  17   2     1377.99     1410.84     22.15 o 
   4  17   2      100.69       98.45      4.18 o 
   5  17   2       31.28       31.04      2.39 o 
   6  17   2        3.23        2.01      1.95 o 
   7  17   2        2.57       -0.52      2.77 o 
  -8  18   2       58.84       57.44      3.99 o 
  -7  18   2        1.77        2.39      2.40 o 
  -6  18   2       12.46       11.69      2.59 o 
  -5  18   2        5.20        5.67      1.63 o 
  -4  18   2        6.54        3.41      1.38 o 
  -3  18   2        6.51        4.89      1.21 o 
  -2  18   2       51.68       66.52      6.14 o 
  -1  18   2        2.32        2.08      0.90 o 
   0  18   2      160.68      162.43      3.11 o 
   1  18   2      452.73      429.13      7.01 o 
   2  18   2        0.15       -0.59      1.31 o 
   3  18   2     1538.96     1522.08     36.58 o 
   4  18   2      935.28      904.34     15.78 o 
   5  18   2       96.14       96.81      3.36 o 
   6  18   2      104.76      105.46      3.72 o 
   7  18   2        9.89        4.64      3.56 o 
  -8  19   2        0.55       -2.97      2.97 o 
  -7  19   2        7.10        5.22      4.43 o 
  -6  19   2       24.90       23.03      2.89 o 
  -5  19   2        0.00        0.16      1.58 o 
  -4  19   2      101.62       93.44      2.87 o 
  -3  19   2      181.23      180.81      3.42 o 
  -2  19   2       46.16       34.51      1.84 o 
  -1  19   2      263.05      236.22      3.52 o 
   0  19   2       93.46       85.46      2.92 o 
   1  19   2      240.63      228.07      4.75 o 
   2  19   2      146.09      144.90      3.72 o 
   3  19   2       27.22       26.34      3.09 o 
   4  19   2       98.36       88.96      4.48 o 
   5  19   2       26.87       28.27      4.49 o 
   6  19   2       11.51       13.21      3.55 o 
   7  19   2        0.00       -1.86      2.94 o 
  -8  20   2        0.09        1.72      3.31 o 
  -7  20   2       14.42       17.70      3.11 o 
  -6  20   2       19.56       21.74      2.90 o 
  -5  20   2       41.58       40.54      2.33 o 
  -4  20   2       40.45       27.63      3.87 o 
  -3  20   2       37.54       31.88      2.11 o 
  -2  20   2        7.92        5.49      1.16 o 
  -1  20   2      186.86      185.12      3.13 o 
   0  20   2      109.78      111.72      3.36 o 
   1  20   2      133.12      137.55      3.75 o 
   2  20   2      534.87      518.04     11.71 o 
   3  20   2      542.93      567.44     11.38 o 
   4  20   2      139.95      147.71      5.18 o 
   5  20   2       63.31       61.64      2.94 o 
   6  20   2       20.65       26.73      2.91 o 
   7  20   2       52.82       62.17      6.41 o 
  -7  21   2        0.42        3.76      2.80 o 
  -6  21   2        3.00        3.39      2.56 o 
  -5  21   2        0.02        0.41      1.60 o 
  -4  21   2       29.99       33.97      2.88 o 
  -3  21   2       12.39        7.68      2.46 o 
  -2  21   2       29.24       28.68      2.44 o 
  -1  21   2      269.63      256.01      3.84 o 
   0  21   2      115.28      112.23      3.44 o 
   1  21   2     2691.97     2770.35     32.11 o 
   2  21   2     1736.03     1746.99     26.87 o 
   3  21   2      633.59      618.94     12.12 o 
   4  21   2        7.23        9.27      2.50 o 
   5  21   2        0.02        1.39      1.86 o 
   6  21   2        5.87        8.65      2.37 o 
  -7  22   2      106.80      110.90      4.84 o 
  -6  22   2        0.51        1.87      2.58 o 
  -5  22   2        0.50        0.44      2.06 o 
  -4  22   2      174.92      151.44      4.72 o 
  -3  22   2       52.25       44.00      3.08 o 
  -2  22   2        0.01        0.89      1.08 o 
  -1  22   2       10.05       12.45      2.31 o 
   0  22   2        4.93        2.20      1.58 o 
   1  22   2      183.87      180.12      4.44 o 
   2  22   2        0.15        0.61      2.69 o 
   3  22   2      141.94      138.85      5.09 o 
   4  22   2        7.03        2.73      2.39 o 
   5  22   2        0.07       -1.53      1.96 o 
   6  22   2        2.29        1.90      2.44 o 
  -7  23   2        8.65       11.04      3.31 o 
  -6  23   2        0.89        0.39      2.61 o 
  -5  23   2       33.33       38.47      7.82 o 
  -4  23   2       64.29       47.74      3.03 o 
  -3  23   2       96.78       73.86      8.28 o 
  -2  23   2        7.79        4.64      1.30 o 
  -1  23   2        0.01        2.43      1.17 o 
   0  23   2      108.18      104.42      3.47 o 
   1  23   2        1.61       -0.28      1.64 o 
   2  23   2       33.57       31.02      3.28 o 
   3  23   2       84.21       83.77      4.17 o 
   4  23   2        7.59        6.99      2.54 o 
   5  23   2        6.60        4.28      2.69 o 
   6  23   2      128.60      152.92      6.20 o 
  -7  24   2       53.81       52.08      4.08 o 
  -6  24   2       10.31        8.29      2.79 o 
  -5  24   2       21.44       27.53      3.95 o 
  -4  24   2       86.71       78.20      3.61 o 
  -3  24   2        8.50        8.79      1.84 o 
  -2  24   2      268.35      260.85      4.57 o 
  -1  24   2      678.70      664.01      9.16 o 
   0  24   2      432.89      436.42      7.71 o 
   1  24   2      170.19      159.32      7.94 o 
   2  24   2      144.32      151.63      5.36 o 
   3  24   2       49.69       43.59      3.28 o 
   4  24   2       22.52       19.37      3.12 o 
   5  24   2       85.06       85.18      4.66 o 
   6  24   2        4.30        2.14      3.24 o 
  -6  25   2       65.85       62.29      6.23 o 
  -5  25   2        3.60       -1.10      3.72 o 
  -4  25   2       27.11       25.47      7.46 o 
  -3  25   2        6.71        4.50      2.32 o 
  -2  25   2      268.79      265.93     13.67 o 
  -1  25   2        8.75       13.58      2.77 o 
   0  25   2       41.03       42.48      3.67 o 
   1  25   2       86.59       80.13      8.32 o 
   2  25   2      101.29      100.36      4.55 o 
   3  25   2       14.81       13.38      5.17 o 
   4  25   2      124.48      113.85      5.04 o 
   5  25   2       55.10       63.17      5.39 o 
  -6  26   2       60.31       59.94      6.26 o 
  -5  26   2        9.42        9.37      4.59 o 
  -4  26   2       78.96       83.17      6.36 o 
  -3  26   2       48.58       38.92      3.79 o 
  -2  26   2      490.32      425.92      9.91 o 
  -1  26   2       55.02       48.91      2.43 o 
   0  26   2       22.64       20.95      2.41 o 
   1  26   2       76.51       62.45      7.16 o 
   2  26   2        2.70        1.09      2.34 o 
   3  26   2       14.99       16.46      3.04 o 
   4  26   2      168.64      193.50      6.61 o 
   5  26   2       19.35       27.25      4.85 o 
  -5  27   2        0.43       -3.95      3.95 o 
  -4  27   2        5.59        0.97      3.82 o 
  -3  27   2      340.62      358.32      8.78 o 
  -2  27   2      669.90      663.13     13.51 o 
  -1  27   2       62.64       52.42      2.78 o 
   0  27   2      108.79      109.15      3.86 o 
   1  27   2       30.26       36.22      3.57 o 
   2  27   2        1.58       -1.57      2.79 o 
   3  27   2       90.76       93.82      4.69 o 
   4  27   2        0.13        6.59      3.04 o 
  -5  28   2       33.63       34.57      6.02 o 
  -4  28   2        4.08        5.89      4.38 o 
  -3  28   2      166.65      160.19      5.86 o 
  -2  28   2       23.12       43.87     10.51 o 
  -1  28   2       45.35       41.10      2.59 o 
   0  28   2       31.73       30.92      2.93 o 
   1  28   2      112.79      113.68      4.97 o 
   2  28   2        1.26        1.37      2.60 o 
   3  28   2       35.64       41.80      4.13 o 
   4  28   2       95.82       96.09      5.05 o 
  -5  29   2        9.04        8.77      5.12 o 
  -4  29   2        3.16        0.33      4.35 o 
  -3  29   2       44.98       55.19      5.92 o 
  -2  29   2       23.61       21.03      6.51 o 
  -1  29   2        4.89        3.65      2.35 o 
   0  29   2        1.13        3.20      2.14 o 
   1  29   2        0.10       -1.31      2.52 o 
   2  29   2       29.62       29.82      3.77 o 
   3  29   2       18.53       17.79      4.75 o 
   4  29   2      182.89      210.96     10.51 o 
  -4  30   2      253.68      257.81     11.65 o 
  -3  30   2        0.69        0.37      4.25 o 
  -2  30   2        8.01        8.34      3.18 o 
  -1  30   2        2.93        4.05      2.32 o 
   0  30   2       73.13       82.15      3.70 o 
   1  30   2       49.46       47.09      4.04 o 
   2  30   2        9.47        5.08      2.91 o 
   3  30   2        3.06        9.37      3.58 o 
  -3  31   2       41.81       56.46      6.33 o 
  -2  31   2       61.27       69.86      4.53 o 
  -1  31   2       50.73       52.14      4.03 o 
   0  31   2        2.19        2.86      2.41 o 
   1  31   2       66.27       78.22      4.65 o 
   2  31   2        9.82       16.01      6.01 o 
  -2  32   2       28.13       25.68      8.85 o 
  -1  32   2        3.64        2.45      2.90 o 
   0  32   2       12.67       14.41      2.94 o 
   1  32   2        6.30        9.97      3.36 o 
 -10   1   3       12.86        5.25      5.76 o 
  -9   1   3       17.54       12.43      3.02 o 
  -8   1   3       36.58       39.25      2.82 o 
  -7   1   3       27.56       26.70      4.80 o 
  -6   1   3        3.48        3.18      1.37 o 
  -5   1   3      978.22     1021.83     10.44 o 
  -4   1   3     1740.75     1865.62     17.45 o 
  -3   1   3     3259.37     3343.71     29.88 o 
  -2   1   3      529.00      620.77     34.15 o 
  -1   1   3     3257.11     3341.69     24.73 o 
   0   1   3      821.20      896.79     13.00 o 
   1   1   3      377.38      389.65      9.34 o 
   2   1   3       52.58       60.54      2.03 o 
   3   1   3       56.94       46.76      1.39 o 
   4   1   3      332.87      316.98      4.29 o 
   5   1   3        5.18        4.81      3.21 o 
   6   1   3       17.93       17.69      2.39 o 
   7   1   3        6.83        7.66      2.50 o 
   8   1   3        0.59       -1.14      3.08 o 
 -10   2   3       42.74       49.59      5.89 o 
  -9   2   3       59.20       55.92      3.55 o 
  -8   2   3       48.88       48.16      3.03 o 
  -7   2   3      564.77      555.52      9.84 o 
  -6   2   3      120.37      121.04      2.54 o 
  -5   2   3      322.78      349.03      4.55 o 
  -4   2   3       15.65       20.70      1.64 o 
  -3   2   3       88.02       93.78      2.14 o 
  -2   2   3      575.96      570.68      5.93 o 
  -1   2   3     1041.42     1045.92      8.95 o 
   0   2   3        0.02       -0.73      0.73 o 
   1   2   3      290.79      267.85      7.00 o 
   2   2   3      746.15      754.05     11.25 o 
   3   2   3      163.19      138.60      2.70 o 
   4   2   3       33.98       34.49      1.72 o 
   5   2   3      234.33      218.41      5.30 o 
   6   2   3       26.56       24.20      2.77 o 
   7   2   3      560.11      551.87     10.69 o 
   8   2   3        0.09        1.04      2.74 o 
 -10   3   3       24.07       21.15      3.78 o 
  -9   3   3        1.74       -0.88      2.57 o 
  -8   3   3        0.01       -0.54      2.14 o 
  -7   3   3        7.67        8.38      2.14 o 
  -6   3   3     1141.93     1202.56     14.15 o 
  -5   3   3     1335.34     1338.99     13.17 o 
  -4   3   3       69.80       77.14      3.56 o 
  -3   3   3        1.16        0.12      0.88 o 
  -2   3   3     1192.55     1188.53     10.14 o 
  -1   3   3      277.55      349.65      3.51 o 
   0   3   3       98.47       78.18      1.82 o 
   1   3   3      244.38      210.65      6.02 o 
   2   3   3     1337.10     1530.34     16.83 o 
   3   3   3      962.14      976.68     11.42 o 
   4   3   3      122.50      132.20      3.06 o 
   5   3   3       75.00       75.29      3.08 o 
   6   3   3      623.62      613.09     10.91 o 
   7   3   3      130.84      126.13      4.66 o 
   8   3   3        0.00       -1.93      2.72 o 
 -10   4   3       28.37       32.78      4.05 o 
  -9   4   3        0.56       -2.45      2.60 o 
  -8   4   3        0.11       -0.61      2.19 o 
  -7   4   3       24.92       19.24      2.46 o 
  -6   4   3      128.51      132.60      3.17 o 
  -5   4   3     1921.03     1962.31     25.03 o 
  -4   4   3     4327.37     4564.61     47.56 o 
  -3   4   3        0.44        0.36      0.59 o 
  -2   4   3      135.64      162.65      2.05 o 
  -1   4   3      784.99      799.13      7.08 o 
   0   4   3     4477.16     4868.77     51.91 o 
   1   4   3        0.75        3.11      1.17 o 
   2   4   3     1372.92     1533.28     16.85 o 
   3   4   3       28.85       38.35      2.39 o 
   4   4   3      144.10      144.91      3.27 o 
   5   4   3        3.51        2.14      1.61 o 
   6   4   3      452.19      442.08      8.76 o 
   7   4   3        0.30        3.68      2.31 o 
   8   4   3       12.97       13.65      3.17 o 
 -10   5   3        5.57        7.28      3.47 o 
  -9   5   3       40.05       45.28      3.97 o 
  -8   5   3       29.27       31.51      3.11 o 
  -7   5   3      107.77      116.52      3.96 o 
  -6   5   3      130.01      125.17      3.10 o 
  -5   5   3       18.96       17.29      1.38 o 
  -4   5   3       11.15       11.38      1.12 o 
  -3   5   3        2.71        0.60      0.48 o 
  -2   5   3       35.99       35.40      0.94 o 
  -1   5   3     1887.31     2029.87     16.69 o 
   0   5   3      899.06      953.67      9.57 o 
   1   5   3     1449.71     1622.27     22.34 o 
   2   5   3      347.15      375.55      5.16 o 
   3   5   3      111.13      100.02      2.96 o 
   4   5   3      375.36      360.83      5.71 o 
   5   5   3       58.08       56.35      2.77 o 
   6   5   3      527.76      512.62      9.68 o 
   7   5   3      192.04      190.33      5.70 o 
   8   5   3       22.50       23.80      3.54 o 
  -9   6   3        8.73        7.02      2.81 o 
  -8   6   3       36.87       34.28      2.88 o 
  -7   6   3       66.02       62.10      2.50 o 
  -6   6   3        0.31       -0.27      1.28 o 
  -5   6   3     2240.16     2324.40     25.39 o 
  -4   6   3      972.24      979.43     10.92 o 
  -3   6   3      483.48      445.43      4.42 o 
  -2   6   3      175.84      206.92      2.35 o 
  -1   6   3      500.37      472.64      4.54 o 
   0   6   3      547.95      555.83      6.11 o 
   1   6   3      686.10      801.95      8.26 o 
   2   6   3      203.40      193.06      3.25 o 
   3   6   3      126.00      139.51      3.61 o 
   4   6   3      143.86      144.18      3.32 o 
   5   6   3        8.55        6.98      1.58 o 
   6   6   3      177.27      169.67      4.98 o 
   7   6   3       35.93       38.40      3.18 o 
   8   6   3       11.02        8.49      3.50 o 
  -9   7   3       11.64        8.48      2.82 o 
  -8   7   3        3.71        4.44      2.44 o 
  -7   7   3        1.92        2.18      1.55 o 
  -6   7   3       69.02       62.28      2.79 o 
  -5   7   3      610.07      659.34      7.34 o 
  -4   7   3      664.45      684.35      6.56 o 
  -3   7   3       47.51       48.97      1.13 o 
  -2   7   3     1776.79     1799.83     14.72 o 
  -1   7   3       15.10        7.86      0.79 o 
   0   7   3       32.35       34.56      2.14 o 
   1   7   3     2351.78     2565.23     23.83 o 
   2   7   3      140.54      170.16      3.72 o 
   3   7   3      180.33      165.45      3.13 o 
   4   7   3      269.70      288.46      6.25 o 
   5   7   3        0.70        3.04      1.45 o 
   6   7   3       58.49       52.53      3.03 o 
   7   7   3       33.78       33.44      3.39 o 
   8   7   3       42.50       51.84      4.34 o 
  -9   8   3        0.22       -2.11      5.96 o 
  -8   8   3       58.43       52.21      3.15 o 
  -7   8   3       17.65       15.64      1.96 o 
  -6   8   3      199.48      191.31      8.65 o 
  -5   8   3        1.84        2.79      1.56 o 
  -4   8   3       22.56       11.85      1.96 o 
  -3   8   3      112.22      112.30      1.73 o 
  -2   8   3       31.38       30.93      1.35 o 
  -1   8   3      302.25      345.36      4.29 o 
   0   8   3     2532.35     2859.63     29.79 o 
   1   8   3     1699.50     1821.97     17.33 o 
   2   8   3     2782.13     2993.20     56.43 o 
   3   8   3        0.40       -0.16      0.94 o 
   4   8   3       22.97       24.44      2.40 o 
   5   8   3       53.10       49.62      2.68 o 
   6   8   3       50.69       50.17      2.96 o 
   7   8   3        2.08        3.39      2.39 o 
   8   8   3       24.21       20.81      3.46 o 
  -9   9   3       50.58       48.63      3.80 o 
  -8   9   3      184.24      195.17      7.26 o 
  -7   9   3        1.18       -0.31      1.51 o 
  -6   9   3       96.91       94.06      2.80 o 
  -5   9   3      939.06      967.15     10.12 o 
  -4   9   3       20.60       23.69      1.05 o 
  -3   9   3       90.50       99.83      1.65 o 
  -2   9   3      360.09      381.35      3.91 o 
  -1   9   3     1440.30     1561.53     15.19 o 
   0   9   3        1.17        3.09      0.97 o 
   1   9   3        9.23       16.69      0.94 o 
   2   9   3      100.36       88.15      1.94 o 
   3   9   3      119.86      123.70      3.62 o 
   4   9   3       43.13       42.04      2.47 o 
   5   9   3       97.79       93.19      2.96 o 
   6   9   3        2.64        0.33      1.96 o 
   7   9   3       64.29       64.67      3.60 o 
   8   9   3       58.54       50.29      3.70 o 
  -9  10   3       29.45       31.84      3.53 o 
  -8  10   3        0.06       -0.39      2.74 o 
  -7  10   3       28.50       34.15      2.69 o 
  -6  10   3      355.10      345.70      5.73 o 
  -5  10   3       86.14       89.47      2.14 o 
  -4  10   3      225.29      204.09      2.74 o 
  -3  10   3      235.39      243.28      2.89 o 
  -2  10   3       95.55      103.40      1.44 o 
  -1  10   3      189.76      218.77      3.23 o 
   0  10   3      953.46     1035.40      9.17 o 
   1  10   3        0.35        0.74      0.68 o 
   2  10   3      182.02      167.54      2.78 o 
   3  10   3       54.04       54.42      2.46 o 
   4  10   3      271.62      283.88      6.31 o 
   5  10   3       62.89       52.21      2.39 o 
   6  10   3       43.38       45.35      4.15 o 
   7  10   3      256.03      261.85      6.89 o 
   8  10   3       11.45       16.19      6.49 o 
  -9  11   3        5.36        7.33      4.28 o 
  -8  11   3       66.92       49.97      3.30 o 
  -7  11   3      191.58      183.01      4.20 o 
  -6  11   3      141.35      134.15      3.37 o 
  -5  11   3        0.05        0.14      1.02 o 
  -4  11   3        3.69        2.73      0.88 o 
  -3  11   3      202.17      212.68      2.68 o 
  -2  11   3        0.02       -0.57      0.64 o 
  -1  11   3     1413.34     1564.86     15.35 o 
   0  11   3        5.88        3.35      0.82 o 
   1  11   3       38.77       28.24      1.11 o 
   2  11   3       55.86       45.69      1.50 o 
   3  11   3      205.03      209.59      4.14 o 
   4  11   3        7.81       10.81      1.91 o 
   5  11   3      173.83      178.90      4.15 o 
   6  11   3       33.18       31.61      3.06 o 
   7  11   3       91.81       85.81      4.05 o 
   8  11   3       19.68       18.58      5.19 o 
  -9  12   3       36.28       38.46      5.59 o 
  -8  12   3       99.30       88.02      5.69 o 
  -7  12   3      114.59      113.13      4.27 o 
  -6  12   3       10.55        5.58      1.62 o 
  -5  12   3       37.41       37.33      2.84 o 
  -4  12   3        8.19        3.77      0.80 o 
  -3  12   3        0.05       -0.13      0.75 o 
  -2  12   3      151.10      157.54      2.40 o 
  -1  12   3       71.47       76.72      1.88 o 
   0  12   3      145.17      143.46      2.96 o 
   1  12   3       86.98       67.00      1.61 o 
   2  12   3      120.03      130.72      2.48 o 
   3  12   3      207.72      216.01      4.26 o 
   4  12   3       50.49       49.51      3.19 o 
   5  12   3        3.60        3.87      1.64 o 
   6  12   3       80.12       77.52      3.55 o 
   7  12   3       15.72       19.66      4.38 o 
  -9  13   3       11.52       13.39      4.65 o 
  -8  13   3        3.49       -3.31      3.31 o 
  -7  13   3        6.16        5.77      2.30 o 
  -6  13   3      106.01      112.33      4.11 o 
  -5  13   3       82.56       84.56      3.31 o 
  -4  13   3      293.32      310.69      4.36 o 
  -3  13   3      457.15      448.04      5.53 o 
  -2  13   3      167.61      163.03      2.52 o 
  -1  13   3      452.88      412.17      5.49 o 
   0  13   3      391.17      359.72      4.83 o 
   1  13   3      278.02      313.89      4.13 o 
   2  13   3      154.10      139.35      2.63 o 
   3  13   3       32.48       26.25      1.79 o 
   4  13   3       36.15       32.27      2.13 o 
   5  13   3      181.53      160.60      3.54 o 
   6  13   3        4.25        3.12      2.56 o 
   7  13   3        4.22        4.94      2.67 o 
  -9  14   3      113.29      115.84      7.10 o 
  -8  14   3       31.11       30.02      4.92 o 
  -7  14   3        6.29        3.06      2.26 o 
  -6  14   3        1.25        0.51      2.76 o 
  -5  14   3      147.52      132.95      4.21 o 
  -4  14   3       24.37       27.38      1.46 o 
  -3  14   3      218.94      209.46      3.37 o 
  -2  14   3      596.26      625.66      6.50 o 
  -1  14   3      781.92      764.86      8.58 o 
   0  14   3      150.95      141.13      2.75 o 
   1  14   3       19.65       25.68      2.31 o 
   2  14   3       78.61       76.81      2.56 o 
   3  14   3       91.44      100.89      2.84 o 
   4  14   3      515.35      519.32      8.07 o 
   5  14   3      353.38      350.04      5.56 o 
   6  14   3       73.93       70.44      2.65 o 
   7  14   3       19.89       13.92      2.53 o 
  -9  15   3        3.28        3.05      4.18 o 
  -8  15   3        0.02       -2.62      2.62 o 
  -7  15   3        0.62       -0.25      2.24 o 
  -6  15   3       13.72       12.58      2.31 o 
  -5  15   3       10.65        8.24      1.96 o 
  -4  15   3        2.68        3.83      1.28 o 
  -3  15   3      251.07      256.62      3.93 o 
  -2  15   3       34.82       38.29      2.00 o 
  -1  15   3        7.24       11.82      1.87 o 
   0  15   3        9.28        7.40      1.11 o 
   1  15   3        8.79        8.38      1.34 o 
   2  15   3      190.48      186.96      4.07 o 
   3  15   3        0.55        1.78      1.70 o 
   4  15   3        0.02        0.67      1.96 o 
   5  15   3      265.85      261.61      5.67 o 
   6  15   3       82.15       77.06      3.34 o 
   7  15   3       22.43       18.63      3.43 o 
  -8  16   3        8.36       15.30      4.40 o 
  -7  16   3        0.18        1.32      2.38 o 
  -6  16   3       13.28       12.22      2.39 o 
  -5  16   3      516.39      518.74      9.79 o 
  -4  16   3      560.03      606.56      8.65 o 
  -3  16   3        9.70        9.86      1.55 o 
  -2  16   3       10.84       12.68      1.10 o 
  -1  16   3       91.83       97.42      2.38 o 
   0  16   3       24.57       25.94      1.81 o 
   1  16   3       76.36       75.32      2.67 o 
   2  16   3      138.70      134.23      3.51 o 
   3  16   3        6.69        3.34      2.06 o 
   4  16   3      379.99      336.30      9.22 o 
   5  16   3        8.33        4.57      2.00 o 
   6  16   3       40.42       39.07      2.90 o 
   7  16   3       29.86       34.13      4.03 o 
  -8  17   3       52.92       47.86      4.97 o 
  -7  17   3        1.40        0.07      2.37 o 
  -6  17   3      123.79      116.63      4.37 o 
  -5  17   3      125.49      116.45      4.16 o 
  -4  17   3      188.94      184.70      9.37 o 
  -3  17   3      185.46      165.39      4.35 o 
  -2  17   3      216.56      227.69      3.42 o 
  -1  17   3      854.09      840.44     11.56 o 
   0  17   3        0.26        0.64      1.32 o 
   1  17   3       61.87       54.45      2.42 o 
   2  17   3       90.58       78.44      3.78 o 
   3  17   3      105.19       79.17      3.92 o 
   4  17   3        2.39       -0.29      2.41 o 
   5  17   3        8.91        8.00      2.03 o 
   6  17   3        2.16        1.48      2.13 o 
   7  17   3        2.77        1.89      3.15 o 
  -8  18   3       26.42       41.23      5.05 o 
  -7  18   3        0.57        1.19      2.40 o 
  -6  18   3        4.25        2.55      2.20 o 
  -5  18   3       50.26       49.90      3.00 o 
  -4  18   3      175.56      169.68      5.30 o 
  -3  18   3        4.96        2.71      1.20 o 
  -2  18   3        5.39        5.76      1.12 o 
  -1  18   3       90.18      102.49      4.59 o 
   0  18   3     1791.72     1852.56     22.41 o 
   1  18   3     3378.73     3436.93     38.94 o 
   2  18   3      544.96      519.67     10.76 o 
   3  18   3      141.61      155.95      5.43 o 
   4  18   3       12.29        8.46      3.18 o 
   5  18   3        9.05        8.90      2.17 o 
   6  18   3       27.42       32.21      5.61 o 
  -8  19   3       16.34       22.12      5.96 o 
  -7  19   3        4.45        7.50      2.62 o 
  -6  19   3       57.13       53.55      3.28 o 
  -5  19   3        1.44        2.12      3.63 o 
  -4  19   3       24.13       23.47      5.67 o 
  -3  19   3        0.00       -0.30      1.16 o 
  -2  19   3       40.54       43.46      1.64 o 
  -1  19   3      182.00      172.97      3.46 o 
   0  19   3       84.27       76.27      2.92 o 
   1  19   3     1463.35     1561.15     19.57 o 
   2  19   3     1819.29     1759.39     27.31 o 
   3  19   3      147.07      152.57      5.43 o 
   4  19   3        6.42        5.73      2.44 o 
   5  19   3        4.04        1.24      2.08 o 
   6  19   3       66.90       68.08      3.39 o 
  -8  20   3        0.99       -1.00      3.11 o 
  -7  20   3       92.13       95.16      4.51 o 
  -6  20   3       29.10       25.98      3.20 o 
  -5  20   3        0.28       -0.18      1.98 o 
  -4  20   3       22.38       20.39      4.25 o 
  -3  20   3      113.93      109.96      2.80 o 
  -2  20   3        1.80        1.14      1.08 o 
  -1  20   3       72.38       74.87      2.37 o 
   0  20   3     1148.67     1174.92     15.60 o 
   1  20   3     1374.39     1412.36     18.12 o 
   2  20   3      170.62      146.87      5.34 o 
   3  20   3       27.42       21.29      3.12 o 
   4  20   3        1.62        1.74      2.39 o 
   5  20   3        3.66        3.72      2.11 o 
   6  20   3       28.55       31.56      5.14 o 
  -7  21   3        1.88        5.28      2.71 o 
  -6  21   3       37.08       40.28      3.29 o 
  -5  21   3       69.66       65.93      3.40 o 
  -4  21   3      244.72      221.75      5.94 o 
  -3  21   3      170.80      158.76      4.48 o 
  -2  21   3      233.99      228.18      3.74 o 
  -1  21   3       36.76       39.17      1.92 o 
   0  21   3      379.00      408.69      8.26 o 
   1  21   3       29.86       25.83      2.48 o 
   2  21   3       54.08       55.16      4.07 o 
   3  21   3      158.51      162.19      5.78 o 
   4  21   3       42.96       46.90      3.52 o 
   5  21   3        0.02       -1.34      2.13 o 
   6  21   3       61.06       60.55      3.45 o 
  -7  22   3       79.63       79.49      4.37 o 
  -6  22   3       44.00       37.85      3.29 o 
  -5  22   3        0.04        0.65      2.22 o 
  -4  22   3       93.72       86.68      3.78 o 
  -3  22   3      451.34      429.01      7.35 o 
  -2  22   3       25.85       27.91      1.74 o 
  -1  22   3      880.00      869.90     10.45 o 
   0  22   3      303.60      335.53      6.62 o 
   1  22   3       11.17        7.13      1.91 o 
   2  22   3      853.01      864.18     22.79 o 
   3  22   3       84.87       84.71      4.35 o 
   4  22   3      271.05      284.04      7.93 o 
   5  22   3        1.82        1.38      2.29 o 
   6  22   3        1.34        4.82      2.65 o 
  -7  23   3        1.32        3.14      2.96 o 
  -6  23   3        4.02        2.49      2.90 o 
  -5  23   3      100.97       91.95      6.29 o 
  -4  23   3       42.76       39.57      2.98 o 
  -3  23   3      111.54       96.15      3.36 o 
  -2  23   3       22.26       17.52      1.67 o 
  -1  23   3      158.38      179.41      5.35 o 
   0  23   3      824.34      821.81     12.17 o 
   1  23   3      208.35      202.89      4.97 o 
   2  23   3       98.76      107.01      7.23 o 
   3  23   3      115.58      122.49      6.29 o 
   4  23   3        0.00       -0.98      2.71 o 
   5  23   3       51.89       61.48      3.26 o 
  -6  24   3        2.13        3.82      5.24 o 
  -5  24   3      195.18      190.14      8.45 o 
  -4  24   3        0.53       -0.12      2.16 o 
  -3  24   3       43.36       33.09      2.96 o 
  -2  24   3       13.50        8.95      1.53 o 
  -1  24   3        7.19        8.59      3.19 o 
   0  24   3       39.72       47.53      3.04 o 
   1  24   3        2.81        2.87      1.93 o 
   2  24   3      142.06      135.50      5.41 o 
   3  24   3        0.05        1.02      2.83 o 
   4  24   3      123.31      124.33      5.52 o 
   5  24   3        4.70        4.14      2.46 o 
  -6  25   3        7.58       11.85      4.32 o 
  -5  25   3       62.98       59.51      3.67 o 
  -4  25   3      224.77      214.68      6.14 o 
  -3  25   3      171.19      163.95      5.25 o 
  -2  25   3      386.90      375.53      6.06 o 
  -1  25   3       20.88       19.58      2.08 o 
   0  25   3      264.01      250.53      5.79 o 
   1  25   3       16.35        8.89      2.69 o 
   2  25   3       50.51       54.17      3.68 o 
   3  25   3       10.52        7.82      2.85 o 
   4  25   3        4.17        5.08      2.98 o 
   5  25   3      114.99      128.26      5.84 o 
  -6  26   3        1.00       -2.83      2.83 o 
  -5  26   3       72.97       66.18      3.96 o 
  -4  26   3        0.07        0.36      4.59 o 
  -3  26   3       89.17       94.63      5.59 o 
  -2  26   3       53.95       68.45      4.25 o 
  -1  26   3       18.33       18.77      2.80 o 
   0  26   3       27.90       29.76      3.58 o 
   1  26   3        2.86        3.12      2.48 o 
   2  26   3       37.76       43.15      4.19 o 
   3  26   3       23.74       23.11      4.02 o 
   4  26   3       39.84       42.11      4.34 o 
  -5  27   3        0.02       -0.84      4.18 o 
  -4  27   3      102.09      109.61      7.30 o 
  -3  27   3       50.06       37.99      5.66 o 
  -2  27   3      137.97      126.41      4.33 o 
  -1  27   3      128.83      119.79      4.12 o 
   0  27   3        3.36        1.87      2.14 o 
   1  27   3        0.61       -0.05      2.55 o 
   2  27   3       10.97       10.32      3.04 o 
   3  27   3        5.03        2.37      2.85 o 
   4  27   3      152.51      204.24      7.23 o 
  -5  28   3       94.64      117.64      7.93 o 
  -4  28   3       69.32       60.38      6.09 o 
  -3  28   3       48.66       47.89      5.52 o 
  -2  28   3        1.26        2.24      2.45 o 
  -1  28   3       91.97       92.86      3.84 o 
   0  28   3        3.99        0.79      2.18 o 
   1  28   3      120.69      122.31      5.38 o 
   2  28   3       95.88      102.75      5.08 o 
   3  28   3       56.73       60.75      4.55 o 
  -4  29   3        2.03        2.01      4.69 o 
  -3  29   3        6.66        8.17      4.62 o 
  -2  29   3        1.73        1.30      2.31 o 
  -1  29   3       11.14       11.14      3.91 o 
   0  29   3       41.48       46.23      3.26 o 
   1  29   3       36.97       49.99      4.23 o 
   2  29   3        0.26        2.48      3.01 o 
   3  29   3       27.59       44.94     11.36 o 
  -4  30   3      111.15      103.69      7.70 o 
  -3  30   3        4.79        4.25      4.59 o 
  -2  30   3        0.56        0.52      2.95 o 
  -1  30   3        6.00        6.40      2.82 o 
   0  30   3       87.68      115.38      4.34 o 
   1  30   3      333.00      348.59      9.43 o 
   2  30   3       80.30       93.00      5.08 o 
  -3  31   3        2.71        3.35      5.15 o 
  -2  31   3       16.60       15.82      3.69 o 
  -1  31   3       24.48       33.82      8.49 o 
   0  31   3       11.96        8.32      3.17 o 
   1  31   3       17.11       30.87      4.16 o 
  -1  32   3        4.85        4.02      2.73 o 
   0  32   3        3.14       -0.94      4.42 o 
 -10   0   4        7.65       12.25      5.32 o 
  -9   0   4      268.53      285.12     10.31 o 
  -8   0   4       22.95       22.06      4.25 o 
  -7   0   4      147.04      136.62      6.02 o 
  -6   0   4       27.36       24.08      3.80 o 
  -5   0   4      715.06      682.33     10.81 o 
  -4   0   4        6.32        9.94      6.33 o 
  -3   0   4     1258.13     1408.65     19.18 o 
  -2   0   4      974.81      971.26     22.57 o 
  -1   0   4     1224.82     1235.91     17.41 o 
   0   0   4      269.92      308.72      8.33 o 
   1   0   4       67.09       77.92      3.72 o 
   2   0   4      222.66      235.46      6.96 o 
   3   0   4      205.76      190.07      6.16 o 
   4   0   4     2782.36     2777.87     50.54 o 
   5   0   4       32.37       36.25      3.82 o 
   6   0   4       45.53       43.58      4.25 o 
   7   0   4      435.92      444.37     13.45 o 
 -10   1   4       73.44       68.22      4.20 o 
  -9   1   4      117.22      128.46      4.97 o 
  -8   1   4        0.00       -1.46      2.63 o 
  -7   1   4       53.68       44.17      3.90 o 
  -6   1   4        0.76       -0.93      1.09 o 
  -5   1   4       41.80       50.30      1.87 o 
  -4   1   4      290.28      297.54      4.02 o 
  -3   1   4       31.29       40.57      1.56 o 
  -2   1   4     1295.63     1376.25     21.65 o 
  -1   1   4        2.19        2.88      0.52 o 
   0   1   4     1420.67     1538.01     21.69 o 
   1   1   4      161.04      128.75      3.44 o 
   2   1   4      791.80      773.51     16.97 o 
   3   1   4      143.89      137.83      2.96 o 
   4   1   4       53.72       56.20      2.25 o 
   5   1   4     1201.17     1176.05     17.44 o 
   6   1   4        2.14        1.47      2.34 o 
   7   1   4       58.48       58.05      3.56 o 
 -10   2   4        6.44        2.96      3.28 o 
  -9   2   4       17.57       14.64      3.20 o 
  -8   2   4      179.78      174.46      5.23 o 
  -7   2   4       60.01       61.38      3.10 o 
  -6   2   4        0.39       -0.36      1.12 o 
  -5   2   4       36.43       32.00      1.44 o 
  -4   2   4      176.27      181.30      4.20 o 
  -3   2   4      156.89      158.66      2.56 o 
  -2   2   4      570.60      565.20      5.44 o 
  -1   2   4      277.14      226.00      2.70 o 
   0   2   4      143.83      146.93      3.70 o 
   1   2   4        0.38       -1.00      1.54 o 
   2   2   4      259.31      298.76      5.86 o 
   3   2   4        0.02       -0.52      0.96 o 
   4   2   4     1482.58     1525.67     17.48 o 
   5   2   4        4.98        3.77      1.94 o 
   6   2   4       21.31       18.07      2.73 o 
   7   2   4      227.77      246.07      6.79 o 
  -9   3   4        4.25        0.77      2.74 o 
  -8   3   4       13.60        9.13      2.57 o 
  -7   3   4     1274.53     1269.23     15.34 o 
  -6   3   4      399.30      400.72      5.98 o 
  -5   3   4      365.23      397.60      6.81 o 
  -4   3   4     1937.01     1940.40     21.52 o 
  -3   3   4      700.26      749.72      9.74 o 
  -2   3   4      224.59      226.16      2.73 o 
  -1   3   4      217.34      241.79      2.84 o 
   0   3   4       35.48       49.04      1.65 o 
   1   3   4        0.02        0.41      1.01 o 
   2   3   4      354.26      365.35     10.59 o 
   3   3   4      654.84      625.21      8.15 o 
   4   3   4      440.94      424.93      6.49 o 
   5   3   4      901.55      925.94     14.50 o 
   6   3   4       45.75       46.46      3.14 o 
   7   3   4        0.07       -2.42      2.42 o 
  -9   4   4       12.65       14.14      3.05 o 
  -8   4   4        8.73        6.49      2.43 o 
  -7   4   4       50.91       46.63      2.38 o 
  -6   4   4       52.11       51.64      1.91 o 
  -5   4   4       14.98       17.66      1.63 o 
  -4   4   4       89.51       81.14      2.77 o 
  -3   4   4      587.60      635.13      6.88 o 
  -2   4   4       54.37       54.54      1.21 o 
  -1   4   4        5.54        2.65      0.69 o 
   0   4   4     2124.94     2378.89     26.47 o 
   1   4   4       92.25       40.43      2.71 o 
   2   4   4      174.87      184.36      5.12 o 
   3   4   4       52.31       51.87      1.88 o 
   4   4   4      427.20      428.07      6.60 o 
   5   4   4       15.53       19.23      2.44 o 
   6   4   4      189.57      187.66      5.45 o 
   7   4   4      172.89      166.23      5.56 o 
  -9   5   4       15.44       10.18      2.93 o 
  -8   5   4       32.12       31.25      3.14 o 
  -7   5   4       75.03       74.30      2.74 o 
  -6   5   4      262.00      272.13      4.89 o 
  -5   5   4      319.62      285.74      4.11 o 
  -4   5   4       80.45       70.68      1.81 o 
  -3   5   4      161.14      150.73      2.51 o 
  -2   5   4      228.18      238.98      2.88 o 
  -1   5   4      648.35      788.74      8.35 o 
   0   5   4     2126.49     2342.23     26.10 o 
   1   5   4      315.68      325.49      8.97 o 
   2   5   4        7.44        5.78      1.06 o 
   3   5   4      333.24      326.34      5.10 o 
   4   5   4      106.12      105.00      2.99 o 
   5   5   4        0.00       -1.68      1.68 o 
   6   5   4       46.92       47.64      5.36 o 
   7   5   4       66.75       66.61      3.79 o 
  -9   6   4       32.12       32.62      6.18 o 
  -8   6   4        3.17        2.11      2.38 o 
  -7   6   4        0.07        0.25      1.58 o 
  -6   6   4      563.29      589.99     10.39 o 
  -5   6   4        5.19        4.40      1.11 o 
  -4   6   4      405.19      415.67      5.13 o 
  -3   6   4       49.56       42.08      1.36 o 
  -2   6   4       30.88       32.37      1.01 o 
  -1   6   4      294.53      303.98      4.55 o 
   0   6   4      602.74      719.75      9.27 o 
   1   6   4        5.30       -0.29      0.84 o 
   2   6   4       73.25       66.06      1.95 o 
   3   6   4       58.13       50.98      1.91 o 
   4   6   4      427.09      413.35      8.05 o 
   5   6   4      436.16      436.28      8.46 o 
   6   6   4       48.19       53.29      3.22 o 
   7   6   4       50.71       48.12      3.40 o 
  -9   7   4       25.07       29.72      3.72 o 
  -8   7   4       25.21       21.12      2.86 o 
  -7   7   4      279.17      260.30     16.05 o 
  -6   7   4      799.19      790.93     13.35 o 
  -5   7   4       21.54       21.13      2.02 o 
  -4   7   4        3.18        4.37      0.95 o 
  -3   7   4      165.64      143.70      2.45 o 
  -2   7   4       67.13       81.66      1.69 o 
  -1   7   4      805.46      865.49      9.16 o 
   0   7   4      349.95      403.70      5.95 o 
   1   7   4     1457.71     1564.10     22.98 o 
   2   7   4        5.91       10.97      2.07 o 
   3   7   4       47.03       34.83      2.16 o 
   4   7   4        1.41        1.12      1.81 o 
   5   7   4       61.70       55.33      3.35 o 
   6   7   4       55.28       55.36      3.24 o 
   7   7   4       40.43       47.77      3.59 o 
  -9   8   4        0.98       -1.75      2.80 o 
  -8   8   4        5.49        6.07      2.52 o 
  -7   8   4       53.77       58.45      3.15 o 
  -6   8   4       95.38       94.17      2.96 o 
  -5   8   4       51.05       47.24      1.71 o 
  -4   8   4      336.12      332.38      4.41 o 
  -3   8   4      295.20      289.40      4.33 o 
  -2   8   4       98.12       84.83      1.55 o 
  -1   8   4        1.27        3.33      0.79 o 
   0   8   4      643.21      652.56      8.67 o 
   1   8   4       34.93       43.59      1.56 o 
   2   8   4     1359.19     1478.08     14.77 o 
   3   8   4       14.90       16.07      1.94 o 
   4   8   4        2.43       -0.10      1.78 o 
   5   8   4      403.20      381.20      6.68 o 
   6   8   4       61.18       57.25      3.29 o 
   7   8   4       61.79       70.82      4.00 o 
  -9   9   4        2.33        4.92      4.02 o 
  -8   9   4        8.29        3.65      3.80 o 
  -7   9   4       60.34       57.56      2.53 o 
  -6   9   4      526.67      543.33      9.32 o 
  -5   9   4      157.57      162.54      3.65 o 
  -4   9   4      264.15      279.02      3.92 o 
  -3   9   4      202.02      171.25      2.70 o 
  -2   9   4      174.13      177.72      2.40 o 
  -1   9   4      765.65      772.24      8.44 o 
   0   9   4      383.63      415.88      6.21 o 
   1   9   4      169.49      181.68      2.90 o 
   2   9   4     1075.57     1046.53     10.98 o 
   3   9   4        0.04       -1.41      1.41 o 
   4   9   4       41.74       39.14      2.56 o 
   5   9   4       52.10       45.22      2.46 o 
   6   9   4       15.97       18.98      2.84 o 
   7   9   4        3.22        1.67      2.76 o 
  -9  10   4        5.87        2.88      3.51 o 
  -8  10   4        5.73        8.13      3.48 o 
  -7  10   4       34.67       37.59      3.24 o 
  -6  10   4       51.92       54.18      3.64 o 
  -5  10   4       92.79       97.33      2.29 o 
  -4  10   4      117.23      122.28      2.40 o 
  -3  10   4      480.82      487.65      6.04 o 
  -2  10   4     1016.46      999.01     10.58 o 
  -1  10   4      190.15      215.13      3.38 o 
   0  10   4      171.16      177.97      2.92 o 
   1  10   4       28.25       41.91      1.44 o 
   2  10   4      338.77      319.05      4.45 o 
   3  10   4      813.02      852.61     11.20 o 
   4  10   4       92.11       73.47      3.35 o 
   5  10   4      431.44      390.73      6.87 o 
   6  10   4        0.00       -2.10      2.10 o 
   7  10   4        9.01       15.52      4.07 o 
  -9  11   4       10.77       14.79      4.42 o 
  -8  11   4      204.36      192.35      8.13 o 
  -7  11   4        0.29        0.47      2.02 o 
  -6  11   4       13.54       12.05      2.20 o 
  -5  11   4       36.33       38.24      1.93 o 
  -4  11   4        2.33        0.39      1.27 o 
  -3  11   4       11.82        8.39      1.81 o 
  -2  11   4     1117.23     1153.29     12.03 o 
  -1  11   4      742.83      710.32      9.77 o 
   0  11   4       29.50       35.66      1.72 o 
   1  11   4      763.79      826.27     12.43 o 
   2  11   4        5.93        4.06      1.08 o 
   3  11   4      229.62      230.75      4.60 o 
   4  11   4      187.12      171.47      5.02 o 
   5  11   4      167.62      150.54      4.05 o 
   6  11   4        2.55       -0.26      2.22 o 
   7  11   4        0.03        2.89      2.82 o 
  -9  12   4        7.16        0.23      3.98 o 
  -8  12   4        0.73        4.92      2.76 o 
  -7  12   4        0.41       -0.52      1.93 o 
  -6  12   4       29.41       35.05      3.01 o 
  -5  12   4      278.29      271.81      6.33 o 
  -4  12   4       42.67       37.05      1.91 o 
  -3  12   4       36.57       40.86      1.60 o 
  -2  12   4      127.87      136.05      2.70 o 
  -1  12   4      202.36      171.60      3.06 o 
   0  12   4      186.34      171.17      3.68 o 
   1  12   4       89.92       85.73      2.59 o 
   2  12   4      304.36      286.49      6.48 o 
   3  12   4       66.96       51.00      2.28 o 
   4  12   4      105.36       92.96      3.10 o 
   5  12   4      273.23      263.63      5.47 o 
   6  12   4        1.92        0.88      2.28 o 
   7  12   4      116.60      108.74      7.03 o 
  -9  13   4       71.87       65.26      5.76 o 
  -8  13   4      205.08      205.95      6.28 o 
  -7  13   4       71.35       69.23      4.40 o 
  -6  13   4      161.07      166.20      5.07 o 
  -5  13   4      141.89      142.59      6.61 o 
  -4  13   4       45.89       42.15      2.32 o 
  -3  13   4      874.85      915.31     10.16 o 
  -2  13   4      396.84      381.03      5.44 o 
  -1  13   4      204.21      203.07      3.44 o 
   0  13   4      354.29      335.61      5.66 o 
   1  13   4       79.28       91.61      3.64 o 
   2  13   4        6.82        4.74      1.51 o 
   3  13   4        8.59       10.55      2.36 o 
   4  13   4      138.50      137.77      5.23 o 
   5  13   4      121.98      108.21      3.80 o 
   6  13   4       24.08       19.22      3.21 o 
   7  13   4        4.93        5.06      3.15 o 
  -9  14   4        2.45        4.62      4.28 o 
  -8  14   4       27.28       30.47      3.58 o 
  -7  14   4        0.14       -2.16      2.16 o 
  -6  14   4        0.06        0.04      1.95 o 
  -5  14   4       22.21       19.18      3.35 o 
  -4  14   4      234.83      245.14      4.70 o 
  -3  14   4      241.03      247.98      4.05 o 
  -2  14   4        1.78        1.96      1.00 o 
  -1  14   4      753.53      778.14     11.34 o 
   0  14   4       66.20       57.83      2.24 o 
   1  14   4      453.86      452.20      7.35 o 
   2  14   4        1.30       -0.23      1.32 o 
   3  14   4       19.11        7.94      2.05 o 
   4  14   4      106.11       97.70      4.51 o 
   5  14   4        2.56        2.82      2.62 o 
   6  14   4        0.94       -0.41      2.51 o 
  -8  15   4        0.76       -2.36      2.60 o 
  -7  15   4        0.09       -1.59      2.22 o 
  -6  15   4       38.88       37.86      2.85 o 
  -5  15   4      132.01      127.41      4.69 o 
  -4  15   4       87.78       87.43      2.80 o 
  -3  15   4       26.44       25.72      2.04 o 
  -2  15   4      450.68      448.17      6.01 o 
  -1  15   4        0.15       -0.05      0.98 o 
   0  15   4      635.80      604.76     11.50 o 
   1  15   4       95.79      102.22      3.09 o 
   2  15   4      507.82      505.36     10.37 o 
   3  15   4        8.73        7.92      3.05 o 
   4  15   4       18.51       10.05      4.10 o 
   5  15   4       59.46       52.73      3.04 o 
   6  15   4      139.67      153.45      5.77 o 
  -8  16   4       46.78       46.15      3.52 o 
  -7  16   4        3.88        8.29      2.66 o 
  -6  16   4      159.73      157.30      5.14 o 
  -5  16   4       15.31       14.80      2.39 o 
  -4  16   4      337.94      315.73      5.70 o 
  -3  16   4       38.07       33.56      1.70 o 
  -2  16   4        0.39        2.74      1.31 o 
  -1  16   4      319.59      327.28      4.92 o 
   0  16   4      124.91      115.58      3.29 o 
   1  16   4        6.81        5.75      1.50 o 
   2  16   4       44.99       62.02      3.83 o 
   3  16   4      261.32      215.51      6.52 o 
   4  16   4      117.51      118.91      5.08 o 
   5  16   4       52.80       52.95      3.13 o 
   6  16   4       11.77        9.17      3.02 o 
  -8  17   4        4.28        8.06      3.38 o 
  -7  17   4      237.50      232.94      6.64 o 
  -6  17   4        8.72        3.81      2.28 o 
  -5  17   4        0.12        3.00      1.97 o 
  -4  17   4      554.85      520.32     11.66 o 
  -3  17   4       27.27       30.24      2.03 o 
  -2  17   4     2206.73     2247.27     26.77 o 
  -1  17   4     1901.56     1936.94     19.60 o 
   0  17   4       68.23       66.65      2.70 o 
   1  17   4       58.30       52.99      3.25 o 
   2  17   4      313.13      293.37      7.63 o 
   3  17   4      330.74      307.69      8.09 o 
   4  17   4      176.41      154.16      5.82 o 
   5  17   4       92.99      101.31      4.91 o 
   6  17   4        4.67        1.25      2.82 o 
  -8  18   4        5.33        2.84      3.02 o 
  -7  18   4       51.28       49.17      3.68 o 
  -6  18   4       52.68       43.25      3.08 o 
  -5  18   4      186.01      180.04      5.39 o 
  -4  18   4        0.06        0.05      1.56 o 
  -3  18   4      282.32      255.50      4.44 o 
  -2  18   4      429.33      421.06      6.05 o 
  -1  18   4        5.81        8.07      2.20 o 
   0  18   4      485.39      476.42      7.93 o 
   1  18   4        0.07       -0.56      1.94 o 
   2  18   4      460.07      466.90     10.32 o 
   3  18   4        5.44        0.14      2.23 o 
   4  18   4      121.89      105.37      4.94 o 
   5  18   4        6.61        7.29      2.97 o 
   6  18   4        0.07        1.01      2.48 o 
  -8  19   4        7.57        3.40      3.20 o 
  -7  19   4        6.25        9.58      2.87 o 
  -6  19   4       30.66       31.90      3.29 o 
  -5  19   4        4.71        1.47      2.12 o 
  -4  19   4        9.66        7.26      1.82 o 
  -3  19   4        5.75        4.99      1.88 o 
  -2  19   4       93.51       87.02      2.61 o 
  -1  19   4       16.85       15.70      2.67 o 
   0  19   4      809.59      817.88     11.84 o 
   1  19   4        4.53        4.97      1.85 o 
   2  19   4      109.45      123.47      5.06 o 
   3  19   4       45.17       49.01      3.63 o 
   4  19   4      118.44      122.57      5.33 o 
   5  19   4        0.10        0.11      2.85 o 
   6  19   4        1.62        2.20      2.57 o 
  -7  20   4       14.90       14.89      3.20 o 
  -6  20   4      473.55      425.85     13.05 o 
  -5  20   4        9.09        5.27      4.70 o 
  -4  20   4        0.48        1.04      1.96 o 
  -3  20   4        7.28        5.78      1.45 o 
  -2  20   4       32.45       30.65      2.27 o 
  -1  20   4      109.46      103.13      2.91 o 
   0  20   4      259.59      238.08      5.65 o 
   1  20   4        1.29       -0.74      1.72 o 
   2  20   4        0.00        1.39      3.90 o 
   3  20   4       10.45       10.05      2.83 o 
   4  20   4      172.43      189.97      6.65 o 
   5  20   4        1.57        1.55      2.94 o 
  -7  21   4       67.65       59.77      3.85 o 
  -6  21   4      119.89      126.08      4.95 o 
  -5  21   4      221.83      216.73      6.25 o 
  -4  21   4       33.76       25.02      2.89 o 
  -3  21   4       54.48       52.62      2.30 o 
  -2  21   4      361.24      393.47      6.08 o 
  -1  21   4      757.54      737.23     10.85 o 
   0  21   4     1327.87     1365.79     18.05 o 
   1  21   4      522.61      516.01      8.80 o 
   2  21   4      374.93      359.20      9.18 o 
   3  21   4        0.13       -0.98      2.59 o 
   4  21   4       83.14       89.38      4.83 o 
   5  21   4       30.36       35.56      4.20 o 
  -7  22   4       29.92       26.17      3.91 o 
  -6  22   4        0.47        0.67      2.50 o 
  -5  22   4       16.37        9.74      2.72 o 
  -4  22   4        2.06        1.06      2.12 o 
  -3  22   4        8.51        6.60      1.66 o 
  -2  22   4      114.31      111.58      3.17 o 
  -1  22   4      140.50      147.19      4.21 o 
   0  22   4      281.40      280.40      6.17 o 
   1  22   4        3.77        3.55      2.40 o 
   2  22   4       21.50       17.37      3.20 o 
   3  22   4       46.65       53.71      3.92 o 
   4  22   4       99.19       96.51      5.06 o 
   5  22   4        0.89        2.29      3.16 o 
  -7  23   4       51.62       52.03      4.57 o 
  -6  23   4       22.72       26.81      4.47 o 
  -5  23   4       34.71       46.68      4.02 o 
  -4  23   4      156.58      141.12      4.99 o 
  -3  23   4       77.95       66.94      2.61 o 
  -2  23   4        5.39        4.31      1.61 o 
  -1  23   4       94.26       93.29      2.97 o 
   0  23   4       39.86       31.41      2.88 o 
   1  23   4        0.04       -2.19      2.48 o 
   2  23   4        7.93       12.02      3.04 o 
   3  23   4       52.01       49.11      3.93 o 
   4  23   4       74.56       71.21      5.07 o 
  -6  24   4        0.64        0.16      3.65 o 
  -5  24   4        3.11        3.30      2.90 o 
  -4  24   4        0.16       -1.76      2.31 o 
  -3  24   4        1.89        3.86      1.74 o 
  -2  24   4       95.39       85.36      3.22 o 
  -1  24   4      289.61      301.70      5.43 o 
   0  24   4       11.37       11.48      2.41 o 
   1  24   4        1.09        2.86      2.60 o 
   2  24   4        1.04       -1.56      2.55 o 
   3  24   4        2.29       -0.71      3.78 o 
   4  24   4      272.35      281.43      8.53 o 
  -6  25   4        2.11        0.81      3.03 o 
  -5  25   4        1.22        2.57      3.63 o 
  -4  25   4       10.82       10.91      2.76 o 
  -3  25   4       50.19       50.75      2.95 o 
  -2  25   4        1.15        2.13      1.73 o 
  -1  25   4       12.72       12.96      2.45 o 
   0  25   4        3.60       -0.15      2.35 o 
   1  25   4        2.42        2.76      2.77 o 
   2  25   4       15.27       20.87      3.57 o 
   3  25   4        0.94       -1.11      2.76 o 
   4  25   4        0.01        2.45      3.14 o 
  -5  26   4        2.82       10.54      3.66 o 
  -4  26   4       73.24       75.88      3.99 o 
  -3  26   4        3.49        3.64      4.02 o 
  -2  26   4      291.48      281.94      5.38 o 
  -1  26   4      261.89      258.34      6.28 o 
   0  26   4       15.69       11.26      2.52 o 
   1  26   4       13.07       12.18      3.20 o 
   2  26   4        0.03       -1.26      3.00 o 
   3  26   4       45.42       45.27      4.72 o 
  -5  27   4       60.18       71.01      5.76 o 
  -4  27   4       72.18       72.68      4.14 o 
  -3  27   4        1.55       -2.43      2.43 o 
  -2  27   4       81.07      106.86      3.40 o 
  -1  27   4       31.81       30.61      5.50 o 
   0  27   4       41.20       39.46      4.33 o 
   1  27   4        0.04        0.98      2.68 o 
   2  27   4        5.28        2.57      3.03 o 
   3  27   4       68.35       77.27      4.95 o 
  -4  28   4       97.00       95.02      4.66 o 
  -3  28   4       11.73       15.01      3.15 o 
  -2  28   4        8.21       12.17      2.81 o 
  -1  28   4       36.29       42.95      3.20 o 
   0  28   4       29.33       28.90      4.53 o 
   1  28   4        3.86        5.75      3.16 o 
   2  28   4       25.55       32.14      4.30 o 
  -4  29   4        1.61       -0.37      4.69 o 
  -3  29   4        2.87        0.77      4.59 o 
  -2  29   4       77.81       90.45      4.11 o 
  -1  29   4       51.04       50.52      4.22 o 
   0  29   4       17.02       19.36      3.67 o 
   1  29   4        0.96       -2.76      2.98 o 
   2  29   4       10.56        9.52      3.65 o 
  -3  30   4      265.35      322.21     13.19 o 
  -2  30   4      178.27      207.29      6.66 o 
  -1  30   4        1.92        2.27      2.72 o 
   0  30   4       26.63       18.39      4.59 o 
   1  30   4       22.76       40.30      4.64 o 
  -9   1   5        0.23       -1.05      2.77 o 
  -8   1   5       23.68       17.97      2.80 o 
  -7   1   5        0.32       -1.20      1.50 o 
  -6   1   5       16.05       17.79      2.40 o 
  -5   1   5       21.67       24.61      1.52 o 
  -4   1   5       84.89       89.85      2.11 o 
  -3   1   5      286.37      302.93      4.95 o 
  -2   1   5      185.11      219.67      3.27 o 
  -1   1   5      138.61      127.88      1.97 o 
   0   1   5       49.37       39.96      2.23 o 
   1   1   5      246.09      226.10      5.26 o 
   2   1   5     1328.40     1289.80     27.08 o 
   3   1   5      819.57      844.21     13.49 o 
   4   1   5      179.58      187.18      4.98 o 
   5   1   5      650.69      660.43     11.61 o 
   6   1   5      194.46      194.64      5.85 o 
   7   1   5        0.00       -2.83      2.83 o 
  -9   2   5       44.59       38.49      5.04 o 
  -8   2   5        6.54        6.60      2.46 o 
  -7   2   5       33.82       32.54      2.40 o 
  -6   2   5       66.24       61.95      2.36 o 
  -5   2   5       72.81       77.29      2.13 o 
  -4   2   5       19.82       18.70      2.57 o 
  -3   2   5       29.94       26.86      1.30 o 
  -2   2   5      884.97      966.19      8.82 o 
  -1   2   5      171.07      143.06      2.51 o 
   0   2   5        7.40        4.72      1.47 o 
   1   2   5      160.23      169.79      6.26 o 
   2   2   5      422.91      392.60     52.25 o 
   3   2   5     2319.12     2321.77     25.73 o 
   4   2   5      255.39      241.24      5.78 o 
   5   2   5      428.91      434.90      8.75 o 
   6   2   5        0.54        0.40      2.32 o 
   7   2   5       79.53       80.29      4.21 o 
  -9   3   5        8.41       -0.08      3.78 o 
  -8   3   5      122.27      114.89      4.28 o 
  -7   3   5       24.95       28.81      4.35 o 
  -6   3   5      122.87      118.61      2.73 o 
  -5   3   5      491.37      520.41      7.62 o 
  -4   3   5       28.30       22.45      1.89 o 
  -3   3   5        9.53        7.20      1.11 o 
  -2   3   5      343.28      391.51      4.28 o 
  -1   3   5      306.34      299.03      4.07 o 
   0   3   5       56.62       64.55      2.10 o 
   1   3   5       92.22       92.64      3.24 o 
   2   3   5      452.76      454.93      8.43 o 
   3   3   5       75.35       66.87      2.38 o 
   4   3   5     1568.77     1553.10     18.14 o 
   5   3   5       48.13       45.47      2.96 o 
   6   3   5       33.39       43.35      3.75 o 
   7   3   5        3.06        5.77      2.79 o 
  -9   4   5       26.65       19.14      3.23 o 
  -8   4   5      155.71      141.13      4.70 o 
  -7   4   5      670.70      675.15      9.54 o 
  -6   4   5      114.41      106.95      3.74 o 
  -5   4   5       38.07       42.44      1.69 o 
  -4   4   5      180.67      189.36      3.17 o 
  -3   4   5     1212.93     1317.39     13.07 o 
  -2   4   5      121.00      147.94      2.24 o 
  -1   4   5       54.39       45.23      1.49 o 
   0   4   5      534.20      566.55      7.90 o 
   1   4   5        7.08        2.99      1.38 o 
   2   4   5       40.32       39.33      2.41 o 
   3   4   5      176.11      166.40      3.59 o 
   4   4   5       77.04       77.59      2.78 o 
   5   4   5      101.64      105.13      4.18 o 
   6   4   5      309.20      327.86      7.77 o 
   7   4   5      222.69      226.28      6.76 o 
  -9   5   5       30.64       35.56      3.83 o 
  -8   5   5        3.26        6.57      2.53 o 
  -7   5   5        2.27        4.71      1.85 o 
  -6   5   5        2.33        1.63      1.23 o 
  -5   5   5      150.04      145.77      2.90 o 
  -4   5   5       26.24       25.38      1.44 o 
  -3   5   5       94.17       87.13      2.28 o 
  -2   5   5       91.17      104.68      1.87 o 
  -1   5   5       38.62       43.47      1.50 o 
   0   5   5      625.68      620.11      9.89 o 
   1   5   5      312.19      279.42      6.07 o 
   2   5   5      885.48      841.09     13.46 o 
   3   5   5      261.26      240.60      5.44 o 
   4   5   5        6.53        5.27      2.01 o 
   5   5   5       36.21       39.34      3.00 o 
   6   5   5       55.17       57.26      3.43 o 
   7   5   5       93.49      106.75      4.78 o 
  -9   6   5      122.57      124.23      4.80 o 
  -8   6   5      163.20      152.76      9.15 o 
  -7   6   5      125.09      124.10      4.45 o 
  -6   6   5       65.33       64.12      2.17 o 
  -5   6   5        5.94        6.56      1.23 o 
  -4   6   5      439.86      429.72      5.45 o 
  -3   6   5        6.84        3.87      0.81 o 
  -2   6   5      457.88      449.55      4.81 o 
  -1   6   5      367.75      406.29      5.92 o 
   0   6   5       44.88       45.09      1.84 o 
   1   6   5      626.45      595.87     36.80 o 
   2   6   5      340.25      338.01      5.40 o 
   3   6   5      262.70      266.19      5.88 o 
   4   6   5        6.46       11.26      2.18 o 
   5   6   5        2.12        1.09      2.03 o 
   6   6   5      111.63       94.27      4.22 o 
   7   6   5       41.70       51.61      3.84 o 
  -9   7   5       43.29       47.73      4.99 o 
  -8   7   5       29.09       24.16      4.25 o 
  -7   7   5        0.05        1.13      1.68 o 
  -6   7   5      378.80      375.20      5.34 o 
  -5   7   5      291.48      294.44      4.38 o 
  -4   7   5      200.52      203.35      3.36 o 
  -3   7   5       65.65       65.90      1.93 o 
  -2   7   5       73.73       81.21      1.66 o 
  -1   7   5      777.12      809.13      8.94 o 
   0   7   5       13.72       21.55      1.53 o 
   1   7   5       18.33        9.95      1.40 o 
   2   7   5      124.38      123.00      2.96 o 
   3   7   5      658.58      627.77     10.59 o 
   4   7   5       76.90       69.62      3.33 o 
   5   7   5       17.52       22.53      3.25 o 
   6   7   5       19.93       23.75      3.16 o 
   7   7   5       18.37       18.76      3.38 o 
  -9   8   5       12.63       13.59      4.45 o 
  -8   8   5        0.26       -0.17      3.35 o 
  -7   8   5      238.17      253.09      6.53 o 
  -6   8   5        1.36        4.18      1.99 o 
  -5   8   5        1.25        2.81      1.48 o 
  -4   8   5      780.75      802.45     12.09 o 
  -3   8   5      777.65      818.19     12.17 o 
  -2   8   5      897.84      986.98     10.82 o 
  -1   8   5      159.65      159.05      2.92 o 
   0   8   5      265.94      248.17      4.54 o 
   1   8   5        6.57        4.49      1.86 o 
   2   8   5       63.22       67.75      1.99 o 
   3   8   5      201.96      189.78      4.88 o 
   4   8   5       36.39       37.46      2.86 o 
   5   8   5        0.85       -1.40      1.87 o 
   6   8   5        0.11       -1.60      5.09 o 
  -9   9   5        0.07       -0.30      4.05 o 
  -8   9   5       13.07       14.77      3.00 o 
  -7   9   5       17.16       19.83      5.02 o 
  -6   9   5       81.37       89.90      3.77 o 
  -5   9   5       25.94       20.98      2.38 o 
  -4   9   5      150.81      138.29      4.14 o 
  -3   9   5      192.30      195.19      3.39 o 
  -2   9   5     1295.58     1340.73     13.80 o 
  -1   9   5       65.71       71.05      1.98 o 
   0   9   5     1125.42     1101.24     13.84 o 
   1   9   5      143.11      116.11      2.76 o 
   2   9   5       60.53       54.42      1.87 o 
   3   9   5        0.31        1.08      1.65 o 
   4   9   5       64.16       64.02      4.12 o 
   5   9   5       11.58       13.37      4.08 o 
   6   9   5       23.17       30.33      3.55 o 
  -9  10   5       22.90       28.01      5.32 o 
  -8  10   5      272.66      269.93      7.22 o 
  -7  10   5       22.89       20.75      4.38 o 
  -6  10   5       39.83       38.94      2.79 o 
  -5  10   5       14.18       16.69      2.19 o 
  -4  10   5      172.64      176.05      5.49 o 
  -3  10   5      246.43      232.88      3.83 o 
  -2  10   5      179.85      185.31      4.26 o 
  -1  10   5      284.56      283.03      4.27 o 
   0  10   5      420.97      405.08      6.47 o 
   1  10   5       97.74       99.17      3.55 o 
   2  10   5       22.89       20.64      3.18 o 
   3  10   5        2.11        2.77      1.99 o 
   4  10   5       19.52       15.40      4.02 o 
   5  10   5       16.67        8.23      3.48 o 
   6  10   5        0.31       -3.45      3.45 o 
  -9  11   5       42.11       46.42      5.82 o 
  -8  11   5       84.45       76.48      4.14 o 
  -7  11   5        2.44        4.42      2.31 o 
  -6  11   5       46.56       46.72      2.97 o 
  -5  11   5       31.12       31.39      2.43 o 
  -4  11   5      198.96      185.61      5.92 o 
  -3  11   5      170.21      155.54      3.10 o 
  -2  11   5       58.12       47.11      1.80 o 
  -1  11   5        1.68        4.87      1.09 o 
   0  11   5      242.07      230.30      4.56 o 
   1  11   5       37.95       33.94      2.70 o 
   2  11   5       52.99       50.40      2.27 o 
   3  11   5       58.67       46.56      3.04 o 
   4  11   5       25.13       30.31      3.37 o 
   5  11   5      116.58      118.35      6.63 o 
   6  11   5        0.50       -0.54      3.65 o 
  -9  12   5        1.21        1.27      4.15 o 
  -8  12   5        9.00       11.22      2.93 o 
  -7  12   5        0.03       -2.02      2.10 o 
  -6  12   5      174.17      167.69      5.20 o 
  -5  12   5      389.79      392.34      9.69 o 
  -4  12   5       30.23       28.66      3.04 o 
  -3  12   5      103.66       96.26      2.49 o 
  -2  12   5      118.11      107.23      2.54 o 
  -1  12   5     1278.79     1287.87     13.56 o 
   0  12   5      627.50      620.07      8.96 o 
   1  12   5      212.01      211.31      8.96 o 
   2  12   5       17.96       15.17      1.81 o 
   3  12   5       86.60       73.06      3.74 o 
   4  12   5      164.37      152.03      5.64 o 
   5  12   5        2.24        1.11      2.08 o 
   6  12   5        6.19        8.99      2.94 o 
  -8  13   5        4.85        2.51      2.74 o 
  -7  13   5       10.72       11.12      6.12 o 
  -6  13   5      150.91      150.75      4.96 o 
  -5  13   5        2.71        1.07      1.54 o 
  -4  13   5       49.20       48.33      3.68 o 
  -3  13   5       45.95       52.47      1.96 o 
  -2  13   5      184.29      193.99      3.56 o 
  -1  13   5        8.75        8.15      1.28 o 
   0  13   5       39.88       44.01      2.16 o 
   1  13   5      110.31      108.44      3.19 o 
   2  13   5      156.71      123.80      4.49 o 
   3  13   5      944.69      810.03     14.84 o 
   4  13   5       29.74       41.65     10.29 o 
   5  13   5       29.62       35.15      3.17 o 
   6  13   5        6.60        5.44      2.87 o 
  -8  14   5        0.66       -1.10      3.23 o 
  -7  14   5        1.52        0.75      2.47 o 
  -6  14   5        0.11        0.69      2.73 o 
  -5  14   5       86.13       84.10      2.93 o 
  -4  14   5      512.67      487.13     30.66 o 
  -3  14   5      635.64      629.52      8.43 o 
  -2  14   5      662.36      649.91      8.00 o 
  -1  14   5      230.27      205.35      3.74 o 
   0  14   5       73.67       64.09      2.56 o 
   1  14   5       15.39       14.33      2.35 o 
   2  14   5       10.12        6.72      2.63 o 
   3  14   5      210.88      162.21      5.62 o 
   4  14   5       57.85       49.79      5.05 o 
   5  14   5       13.58       24.41      4.25 o 
   6  14   5        1.72        1.29      2.90 o 
  -8  15   5        2.77       -0.88      3.11 o 
  -7  15   5        0.91       -0.49      2.37 o 
  -6  15   5       31.64       34.69      3.60 o 
  -5  15   5       10.21        8.86      2.28 o 
  -4  15   5      146.37      145.98      4.66 o 
  -3  15   5        3.47        4.76      1.33 o 
  -2  15   5      194.19      192.80      3.69 o 
  -1  15   5      367.97      349.94      5.26 o 
   0  15   5       24.72       25.54      2.07 o 
   1  15   5      147.38      154.74      3.99 o 
   2  15   5      155.39      127.88      7.25 o 
   3  15   5       63.60       54.02      3.51 o 
   4  15   5       10.23       10.57      2.90 o 
   5  15   5       63.67       63.19      4.41 o 
   6  15   5        0.02       -0.36      2.91 o 
  -8  16   5        0.09        3.63      2.87 o 
  -7  16   5      104.24       99.63      4.48 o 
  -6  16   5       23.66       28.22      3.11 o 
  -5  16   5       27.41       30.94      3.11 o 
  -4  16   5      122.21      120.24      4.31 o 
  -3  16   5      754.18      754.56      9.19 o 
  -2  16   5       24.10       25.36      2.27 o 
  -1  16   5       11.94        9.19      1.44 o 
   0  16   5        0.91       -1.43      1.43 o 
   1  16   5      197.67      194.06      4.61 o 
   2  16   5      458.38      398.20      9.24 o 
   3  16   5        8.05       11.22      2.80 o 
   4  16   5        0.90        0.70      2.67 o 
   5  16   5      105.21      107.81      5.36 o 
  -8  17   5       69.94       61.45      4.08 o 
  -7  17   5        5.71        9.83      2.77 o 
  -6  17   5       18.02        9.98      2.58 o 
  -5  17   5        0.30       -1.28      2.07 o 
  -4  17   5      449.43      452.07      9.24 o 
  -3  17   5      210.14      213.44      4.11 o 
  -2  17   5      452.03      431.57      6.23 o 
  -1  17   5      502.14      498.67      6.86 o 
   0  17   5      601.54      573.51      9.03 o 
   1  17   5       13.93        5.77      1.79 o 
   2  17   5        6.96        2.35      3.21 o 
   3  17   5       12.16        9.08      3.15 o 
   4  17   5        0.19        1.48      2.78 o 
   5  17   5       40.83       54.96      5.04 o 
  -8  18   5        0.13        0.68      3.00 o 
  -7  18   5       15.76       16.02      3.08 o 
  -6  18   5       63.81       57.62      7.87 o 
  -5  18   5       44.45       38.99      3.28 o 
  -4  18   5      329.36      346.65      7.89 o 
  -3  18   5      714.79      746.06      9.33 o 
  -2  18   5     1356.92     1395.62     15.14 o 
  -1  18   5      198.00      180.55      3.78 o 
   0  18   5       95.59       99.97      3.42 o 
   1  18   5      322.36      282.12      7.30 o 
   2  18   5      123.95      115.98      4.96 o 
   3  18   5      141.39      155.90      5.96 o 
   4  18   5        5.00        2.10      2.88 o 
   5  18   5       18.45       19.55      4.72 o 
  -7  19   5      108.31      118.82      5.04 o 
  -6  19   5       78.34       74.43      4.01 o 
  -5  19   5       88.74       84.00      7.50 o 
  -4  19   5        0.13        1.01      1.70 o 
  -3  19   5        8.66        6.17      2.82 o 
  -2  19   5      185.98      191.66      4.00 o 
  -1  19   5      387.31      389.42      6.04 o 
   0  19   5      233.22      209.32      5.17 o 
   1  19   5        0.02        0.01      1.72 o 
   2  19   5       29.80       34.48      3.81 o 
   3  19   5       38.99       44.67      4.30 o 
   4  19   5        2.28        0.69      2.96 o 
   5  19   5       15.85       20.60      3.89 o 
  -7  20   5        1.41        3.00      3.72 o 
  -6  20   5       11.59       14.24      3.75 o 
  -5  20   5       10.98        5.75      2.52 o 
  -4  20   5       87.98       90.15      4.99 o 
  -3  20   5      287.00      267.66      4.90 o 
  -2  20   5      400.17      384.54      6.07 o 
  -1  20   5       69.96       69.56      2.95 o 
   0  20   5      186.19      159.79      4.53 o 
   1  20   5      246.90      234.67      7.16 o 
   2  20   5      126.31      115.03      5.19 o 
   3  20   5       52.71       55.85      4.13 o 
   4  20   5        0.03        0.11      3.08 o 
  -7  21   5       22.25       20.45      7.11 o 
  -6  21   5        2.05       -2.61      2.61 o 
  -5  21   5       13.63       13.71      2.84 o 
  -4  21   5       11.51       15.06      2.80 o 
  -3  21   5       38.71       40.28      3.73 o 
  -2  21   5      158.60      155.84      3.74 o 
  -1  21   5       60.78       58.83      2.49 o 
   0  21   5      266.43      253.26      5.90 o 
   1  21   5       25.20       31.19      6.78 o 
   2  21   5      236.63      244.52      7.58 o 
   3  21   5      120.57      118.66      5.61 o 
   4  21   5       21.49       29.17      4.17 o 
  -6  22   5        0.23       -1.25      2.74 o 
  -5  22   5       15.42       10.81      2.98 o 
  -4  22   5        5.58        1.53      2.33 o 
  -3  22   5       78.96       69.14      2.72 o 
  -2  22   5      513.54      510.37      7.52 o 
  -1  22   5      551.22      564.42      9.72 o 
   0  22   5       45.20       49.30      3.13 o 
   1  22   5      110.87      118.74      7.06 o 
   2  22   5       47.72       44.85      4.06 o 
   3  22   5        9.89        6.40      3.22 o 
   4  22   5        6.10        6.19      3.30 o 
  -6  23   5       13.15       15.77      3.60 o 
  -5  23   5       13.69        7.41      2.91 o 
  -4  23   5       27.28       22.27      3.19 o 
  -3  23   5        0.01        1.43      1.75 o 
  -2  23   5      101.78      101.99      3.26 o 
  -1  23   5       48.79       44.32      4.44 o 
   0  23   5        9.73       11.84      2.50 o 
   1  23   5       40.93       48.39      7.18 o 
   2  23   5       74.53       81.18      7.76 o 
   3  23   5       74.12       56.43      4.39 o 
   4  23   5       33.41       47.18      5.62 o 
  -6  24   5        0.21       -2.85      2.85 o 
  -5  24   5        0.01       -2.79      2.79 o 
  -4  24   5        9.12        4.62      2.70 o 
  -3  24   5        1.74        2.52      1.83 o 
  -2  24   5       47.34       45.85      2.62 o 
  -1  24   5      119.08      106.12      4.08 o 
   0  24   5        1.84       -2.35      2.35 o 
   1  24   5       33.52       31.83      4.03 o 
   2  24   5        4.94        3.32      2.87 o 
   3  24   5      338.94      419.60     11.06 o 
  -5  25   5        3.74        7.23      3.21 o 
  -4  25   5       16.77       15.69      4.22 o 
  -3  25   5       25.26       29.05      4.56 o 
  -2  25   5       41.24       40.49      2.56 o 
  -1  25   5       48.44       39.93      3.23 o 
   0  25   5        7.88        9.00      2.56 o 
   1  25   5       64.73       60.25      4.47 o 
   2  25   5      218.65      275.84      8.67 o 
   3  25   5       47.78       57.67      4.65 o 
  -5  26   5       59.88       75.04      4.47 o 
  -4  26   5      106.51      135.14      5.40 o 
  -3  26   5        0.91       -0.93      2.38 o 
  -2  26   5        0.04        0.56      1.99 o 
  -1  26   5       16.09       14.69      3.18 o 
   0  26   5        0.37        1.42      2.97 o 
   1  26   5       34.10       29.63      4.02 o 
   2  26   5       12.02       14.73      4.92 o 
  -4  27   5        8.35        5.63      6.19 o 
  -3  27   5      238.17      238.21      5.29 o 
  -2  27   5       22.62       34.41      3.21 o 
  -1  27   5        0.15       -1.09      2.57 o 
   0  27   5        0.32       -2.26      3.07 o 
   1  27   5       10.45       11.26      3.61 o 
   2  27   5      115.66      120.21      7.28 o 
  -3  28   5        2.36        5.91      2.59 o 
  -2  28   5        0.04       -1.90      2.18 o 
  -1  28   5        5.04        3.17      3.15 o 
   0  28   5       58.31       64.76      5.94 o 
   1  28   5        1.85        4.10      3.48 o 
  -2  29   5       70.14       80.10      4.31 o 
  -1  29   5        0.89        5.03      2.84 o 
   0  29   5        3.47        5.04      3.56 o 
  -9   0   6      134.18      157.61      7.73 o 
  -8   0   6      232.92      246.43      9.00 o 
  -7   0   6        5.92        6.08      2.24 o 
  -6   0   6       31.60       33.16      2.73 o 
  -5   0   6      120.97      133.73      7.97 o 
  -4   0   6      647.43      722.80     24.70 o 
  -3   0   6       77.36       63.81      2.65 o 
  -2   0   6      189.99      157.88     12.68 o 
  -1   0   6      213.47      207.04      7.50 o 
   0   0   6      623.68      606.49     15.46 o 
   1   0   6     3418.05     3501.14     67.71 o 
   2   0   6     1951.08     1982.91     40.40 o 
   3   0   6      490.09      477.81     13.05 o 
   4   0   6      610.82      626.21     15.70 o 
   5   0   6       46.32       40.87      4.45 o 
   6   0   6        0.14        4.92      4.22 o 
  -9   1   6       79.62       81.79      4.26 o 
  -8   1   6       34.31       31.24      7.31 o 
  -7   1   6        1.06        0.71      1.48 o 
  -6   1   6       10.51        8.83      1.44 o 
  -5   1   6      201.63      207.30      3.68 o 
  -4   1   6       19.46       12.41      1.33 o 
  -3   1   6        0.06        1.32      0.94 o 
  -2   1   6        6.68        2.21      0.89 o 
  -1   1   6        1.11        1.59      1.63 o 
   0   1   6        0.69        0.60      1.69 o 
   1   1   6      715.69      724.81     12.60 o 
   2   1   6     2016.28     2038.92     29.26 o 
   3   1   6       28.57       34.38      2.89 o 
   4   1   6      200.14      190.47      5.26 o 
   5   1   6       11.13       10.27      2.51 o 
   6   1   6        5.50        7.82      2.84 o 
  -9   2   6        2.14        3.06      2.92 o 
  -8   2   6        3.86        3.69      4.47 o 
  -7   2   6       94.68      100.86      3.21 o 
  -6   2   6       42.92       39.05      1.84 o 
  -5   2   6        5.02        6.24      1.61 o 
  -4   2   6       16.49       12.36      1.34 o 
  -3   2   6      726.95      744.91      8.80 o 
  -2   2   6      306.27      296.14      4.28 o 
  -1   2   6      344.47      338.14      7.30 o 
   0   2   6      440.59      426.25      8.25 o 
   1   2   6      319.46      310.08      6.91 o 
   2   2   6      819.40      825.85     19.65 o 
   3   2   6      294.92      289.05      5.35 o 
   4   2   6        0.03       -1.78      1.78 o 
   5   2   6      113.13      116.33      5.09 o 
   6   2   6        2.24        3.37      2.79 o 
  -9   3   6      261.18      271.62     11.33 o 
  -8   3   6        0.19        1.50      2.49 o 
  -7   3   6      120.67      137.86      3.80 o 
  -6   3   6       28.01       29.72      2.37 o 
  -5   3   6       30.74       28.24      2.52 o 
  -4   3   6       10.59        8.60      1.31 o 
  -3   3   6       54.86       47.12      1.72 o 
  -2   3   6      146.08      154.14      2.86 o 
  -1   3   6       40.91       39.51      2.62 o 
   0   3   6       22.49       24.74      3.57 o 
   1   3   6       70.67       67.59      3.82 o 
   2   3   6      274.31      275.52      9.24 o 
   3   3   6      810.31      826.08     13.42 o 
   4   3   6      146.01      142.93      4.59 o 
   5   3   6      569.32      628.05     11.55 o 
   6   3   6       36.84       49.31      3.94 o 
  -9   4   6       21.58       15.33      4.62 o 
  -8   4   6       76.57       66.45      3.60 o 
  -7   4   6      120.68      132.87      6.23 o 
  -6   4   6      299.58      294.34      4.72 o 
  -5   4   6       46.54       38.22      2.07 o 
  -4   4   6      110.20      113.50      2.60 o 
  -3   4   6      440.17      483.63      6.06 o 
  -2   4   6      188.62      202.05      3.35 o 
  -1   4   6        6.24        7.64      1.32 o 
   0   4   6      183.40      174.31      4.49 o 
   1   4   6      160.66      142.67      4.47 o 
   2   4   6      375.77      333.32     29.75 o 
   3   4   6        0.19       -0.30      1.82 o 
   4   4   6       66.64       65.30      4.62 o 
   5   4   6        4.46        3.49      2.49 o 
   6   4   6       56.38       48.67      3.67 o 
  -9   5   6        6.95        2.01      4.42 o 
  -8   5   6       41.63       46.62      4.55 o 
  -7   5   6       52.97       57.10      3.33 o 
  -6   5   6        1.64       -0.17      1.42 o 
  -5   5   6      467.77      478.67      7.00 o 
  -4   5   6        5.09        3.54      1.15 o 
  -3   5   6       94.47      100.90      2.33 o 
  -2   5   6      118.27      111.39      2.41 o 
  -1   5   6      144.00      131.02      3.20 o 
   0   5   6       52.32       53.90      2.19 o 
   1   5   6      191.09      165.05      4.37 o 
   2   5   6        8.29        8.78      2.51 o 
   3   5   6       47.71       50.97      2.78 o 
   4   5   6       59.48       56.70      4.38 o 
   5   5   6       62.66       64.60      3.53 o 
   6   5   6       57.44       63.35      3.85 o 
  -9   6   6       14.42       10.31      4.32 o 
  -8   6   6        8.18       15.09      4.12 o 
  -7   6   6       72.65       66.88      6.58 o 
  -6   6   6       94.92       96.68      3.22 o 
  -5   6   6      327.49      356.31      6.26 o 
  -4   6   6       37.36       34.86      1.60 o 
  -3   6   6        0.14        0.36      1.01 o 
  -2   6   6      129.14      134.11      3.37 o 
  -1   6   6       26.36       21.00      1.59 o 
   0   6   6      904.24      865.38     16.69 o 
   1   6   6      358.41      351.66      6.08 o 
   2   6   6        2.35        2.95      2.18 o 
   3   6   6        0.02       -0.34      1.76 o 
   4   6   6        3.03        2.49      2.17 o 
   5   6   6       10.63       11.49      6.63 o 
   6   6   6       13.99       17.49      6.79 o 
  -9   7   6       26.61       19.88      4.92 o 
  -8   7   6      288.64      285.22      9.92 o 
  -7   7   6       54.86       51.54      3.25 o 
  -6   7   6      549.63      569.58      8.81 o 
  -5   7   6       24.16       18.56      2.08 o 
  -4   7   6       43.00       38.28      2.13 o 
  -3   7   6       34.74       38.60      2.05 o 
  -2   7   6        0.16       -0.27      1.20 o 
  -1   7   6      159.76      145.30      2.93 o 
   0   7   6       23.19       27.65      1.86 o 
   1   7   6      456.25      436.53      7.07 o 
   2   7   6      235.90      228.98      3.96 o 
   3   7   6      267.48      280.56      6.74 o 
   4   7   6       45.07       45.15      3.50 o 
   5   7   6        2.45        5.20      2.41 o 
   6   7   6        0.09       -2.31      3.72 o 
  -9   8   6        8.47        3.41      4.25 o 
  -8   8   6       92.11       81.76      4.25 o 
  -7   8   6        1.71        1.69      2.25 o 
  -6   8   6        2.34        2.50      1.76 o 
  -5   8   6      355.87      364.87      6.45 o 
  -4   8   6        0.01        1.26      1.40 o 
  -3   8   6      251.79      240.97      5.53 o 
  -2   8   6       93.91       77.13      2.13 o 
  -1   8   6      101.99       79.74      2.25 o 
   0   8   6        4.36        2.80      1.33 o 
   1   8   6      696.30      644.27      9.39 o 
   2   8   6       15.54       18.03      2.10 o 
   3   8   6       17.98       20.01      3.92 o 
   4   8   6        2.81        1.74      3.58 o 
   5   8   6       53.69       57.50      5.09 o 
   6   8   6       38.23       54.86      6.43 o 
  -9   9   6       12.23       10.81      4.52 o 
  -8   9   6      121.66      121.67      7.38 o 
  -7   9   6       70.79       67.92      3.62 o 
  -6   9   6       75.42       80.10      3.05 o 
  -5   9   6       21.40       19.83      2.84 o 
  -4   9   6      103.61      107.26      7.51 o 
  -3   9   6      924.83      925.55     12.38 o 
  -2   9   6      103.44       93.92      2.43 o 
  -1   9   6      136.48      134.91      2.92 o 
   0   9   6      237.77      229.08      4.68 o 
   1   9   6      145.12      119.24      8.55 o 
   2   9   6        7.38       11.87      1.81 o 
   3   9   6       13.62       15.35      2.47 o 
   4   9   6       64.02       69.31      5.92 o 
   5   9   6       23.23       34.17      5.09 o 
  -8  10   6       14.58       12.53      4.67 o 
  -7  10   6        0.90        1.14      3.18 o 
  -6  10   6       16.89       15.69      4.25 o 
  -5  10   6      340.43      340.16      6.25 o 
  -4  10   6      808.53      827.50     11.34 o 
  -3  10   6        7.03        2.77      1.53 o 
  -2  10   6      765.06      751.21     12.00 o 
  -1  10   6       93.10       93.53      2.50 o 
   0  10   6      324.04      311.14      5.72 o 
   1  10   6      165.08      144.15      4.56 o 
   2  10   6      120.91      109.20      4.12 o 
   3  10   6       40.90       36.75      4.65 o 
   4  10   6       48.83       50.01      3.57 o 
   5  10   6       17.48       14.63      4.08 o 
  -8  11   6        8.19       11.79      3.28 o 
  -7  11   6       99.51       99.12      6.66 o 
  -6  11   6       27.69       34.57      3.41 o 
  -5  11   6       44.33       39.33      2.81 o 
  -4  11   6      598.71      594.13      8.98 o 
  -3  11   6       48.24       39.71      2.24 o 
  -2  11   6       18.74       18.86      1.67 o 
  -1  11   6      126.06      119.99      2.87 o 
   0  11   6       46.10       40.63      2.17 o 
   1  11   6      155.72      125.09      4.30 o 
   2  11   6      629.09      546.03     10.81 o 
   3  11   6       13.52        7.15      2.31 o 
   4  11   6       29.59       39.48      3.87 o 
   5  11   6       88.98       86.73      4.50 o 
  -8  12   6        3.21        3.47      5.46 o 
  -7  12   6       28.30       30.98      3.44 o 
  -6  12   6        2.12        3.84      2.31 o 
  -5  12   6        8.51        6.96      2.52 o 
  -4  12   6      280.96      273.53      5.51 o 
  -3  12   6      304.00      312.05      4.97 o 
  -2  12   6       31.47       28.33      2.77 o 
  -1  12   6       85.79       84.23      2.43 o 
   0  12   6      664.11      582.00      8.88 o 
   1  12   6      365.22      286.84      6.87 o 
   2  12   6       14.56       10.30      2.28 o 
   3  12   6       28.56       33.41      5.09 o 
   4  12   6        4.19       12.01      3.13 o 
   5  12   6       37.17       46.75      3.96 o 
  -8  13   6        8.56        8.42      3.24 o 
  -7  13   6        0.80        0.60      2.43 o 
  -6  13   6      323.56      317.36      7.76 o 
  -5  13   6      174.03      194.00      5.74 o 
  -4  13   6       65.81       63.25      2.85 o 
  -3  13   6     1152.02     1170.39     12.95 o 
  -2  13   6     1237.67     1232.09     13.46 o 
  -1  13   6       45.14       45.56      2.03 o 
   0  13   6       37.44       42.98      2.30 o 
   1  13   6        1.49       -1.32      1.56 o 
   2  13   6       68.68       54.51      3.29 o 
   3  13   6        0.21        1.69      2.24 o 
   4  13   6       44.33       51.03      3.89 o 
   5  13   6       20.62       25.39      3.54 o 
  -8  14   6       26.92       27.19      3.61 o 
  -7  14   6       36.75       36.51      3.75 o 
  -6  14   6        4.84        5.48      2.49 o 
  -5  14   6       52.44       51.38      3.34 o 
  -4  14   6     1002.38     1049.27     13.95 o 
  -3  14   6      340.59      336.49      5.34 o 
  -2  14   6        0.00       -0.79      1.28 o 
  -1  14   6       59.71       53.11      2.12 o 
   0  14   6        9.25        7.86      2.24 o 
   1  14   6       63.61       51.81      3.16 o 
   2  14   6       40.39       39.05      3.22 o 
   3  14   6       12.79       16.22      2.96 o 
   4  14   6       37.62       44.97      4.75 o 
   5  14   6       10.05        5.69      4.55 o 
  -8  15   6        1.42        0.91      2.94 o 
  -7  15   6       14.86       17.47      3.34 o 
  -6  15   6        2.32        2.43      2.36 o 
  -5  15   6       64.69       58.37      3.49 o 
  -4  15   6      165.71      184.25      4.57 o 
  -3  15   6        8.85        5.66      1.74 o 
  -2  15   6      218.09      205.38      4.00 o 
  -1  15   6        2.40        1.01      1.55 o 
   0  15   6      135.69      122.87      3.69 o 
   1  15   6       68.96       50.10      2.61 o 
   2  15   6       34.09       28.38      3.17 o 
   3  15   6       49.19       41.32      3.66 o 
   4  15   6       10.01        6.04      3.02 o 
   5  15   6        1.55        2.18      4.22 o 
  -8  16   6       45.13       49.19      4.13 o 
  -7  16   6        5.25        1.94      3.85 o 
  -6  16   6       55.37       58.05      3.68 o 
  -5  16   6       23.20       27.65      3.21 o 
  -4  16   6      802.91      816.77     20.26 o 
  -3  16   6        0.21       -0.12      1.43 o 
  -2  16   6      313.98      305.86      5.12 o 
  -1  16   6      185.14      194.57      4.68 o 
   0  16   6       75.46       61.87      2.88 o 
   1  16   6       67.12       59.15      2.82 o 
   2  16   6      120.43      111.13      4.75 o 
   3  16   6        1.16        2.36      2.70 o 
   4  16   6       47.25       54.70      4.74 o 
  -7  17   6        8.09        5.44      2.89 o 
  -6  17   6        4.00        3.24      2.70 o 
  -5  17   6      798.80      794.82     14.34 o 
  -4  17   6      100.08       94.46      6.16 o 
  -3  17   6      214.04      223.07      4.36 o 
  -2  17   6       16.74       21.99      3.73 o 
  -1  17   6      140.25      139.31      4.02 o 
   0  17   6      401.81      381.21      7.20 o 
   1  17   6       54.82       43.11      3.23 o 
   2  17   6      108.08      106.30      6.12 o 
   3  17   6        2.07        0.78      2.74 o 
   4  17   6       13.16       18.42      3.71 o 
  -7  18   6        0.11        0.86      3.90 o 
  -6  18   6      118.72      106.78      4.73 o 
  -5  18   6       65.67       65.75      3.74 o 
  -4  18   6       14.24       11.26      3.06 o 
  -3  18   6        0.00       -1.35      1.48 o 
  -2  18   6        0.97        0.46      1.49 o 
  -1  18   6       68.59       66.63      2.98 o 
   0  18   6       85.84       87.98      3.40 o 
   1  18   6       36.19       32.88      6.24 o 
   2  18   6       46.19       39.37      3.58 o 
   3  18   6       72.20       77.61      4.73 o 
   4  18   6       24.01       28.39      4.36 o 
  -7  19   6        2.89       -2.28      4.57 o 
  -6  19   6       16.48       15.01      3.29 o 
  -5  19   6       19.23       17.17      4.25 o 
  -4  19   6       32.74       38.58      5.82 o 
  -3  19   6       86.08       77.68      2.75 o 
  -2  19   6      107.42      114.57      3.20 o 
  -1  19   6        1.08        0.70      3.00 o 
   0  19   6       10.40        8.51      2.14 o 
   1  19   6       75.13       73.56      5.00 o 
   2  19   6        0.09       -0.02      2.73 o 
   3  19   6       93.28      113.72      5.55 o 
   4  19   6       26.39       30.17      4.31 o 
  -6  20   6       35.11       32.59      3.88 o 
  -5  20   6      175.92      184.36      6.14 o 
  -4  20   6       53.35       54.01      2.96 o 
  -3  20   6       92.07       93.75      3.04 o 
  -2  20   6      104.86       97.83      3.08 o 
  -1  20   6       83.32       76.19      3.45 o 
   0  20   6      243.49      263.27      6.06 o 
   1  20   6      206.98      215.02      6.99 o 
   2  20   6       31.18       43.13      4.36 o 
   3  20   6       14.62       13.31      3.59 o 
  -6  21   6        0.04       -1.03      2.85 o 
  -5  21   6      193.26      205.17      6.59 o 
  -4  21   6      257.38      261.38      6.01 o 
  -3  21   6      248.65      257.87      5.05 o 
  -2  21   6       12.57       11.98      2.03 o 
  -1  21   6        7.78        3.64      2.18 o 
   0  21   6        8.85        3.88      2.24 o 
   1  21   6        5.18        7.24      3.98 o 
   2  21   6       48.64       43.13      4.11 o 
   3  21   6       40.40       49.70      4.92 o 
  -6  22   6       24.81       29.49      6.54 o 
  -5  22   6       47.65       52.39      3.88 o 
  -4  22   6      281.39      309.88      6.76 o 
  -3  22   6      234.12      236.83      4.95 o 
  -2  22   6       24.04       22.14      2.30 o 
  -1  22   6        1.08        1.09      2.18 o 
   0  22   6      135.04      147.31      4.76 o 
   1  22   6        1.62        1.23      2.82 o 
   2  22   6        0.00       -0.62      3.03 o 
   3  22   6       11.71       13.56      4.43 o 
  -5  23   6       18.07       26.81      3.71 o 
  -4  23   6       20.05       30.71      4.54 o 
  -3  23   6       45.25       49.27      2.77 o 
  -2  23   6       91.33       93.08      3.26 o 
  -1  23   6        0.48       -0.05      2.36 o 
   0  23   6       22.88       29.66      4.32 o 
   1  23   6        2.45        0.03      2.96 o 
   2  23   6        0.73        0.48      3.21 o 
  -5  24   6       35.57       41.15      5.99 o 
  -4  24   6       94.01       99.39      4.80 o 
  -3  24   6      260.18      258.06      5.41 o 
  -2  24   6       68.08       81.60      3.23 o 
  -1  24   6        3.53        0.50      2.35 o 
   0  24   6       24.83       42.26      9.15 o 
   1  24   6        0.40        1.79      3.20 o 
   2  24   6       25.09       19.91      4.09 o 
  -4  25   6        6.72        2.16      2.92 o 
  -3  25   6      122.73      132.04      4.01 o 
  -2  25   6       36.98       44.83      4.92 o 
  -1  25   6       18.86       21.22      6.63 o 
   0  25   6       16.89       21.82      3.87 o 
   1  25   6        4.75        8.70      3.63 o 
  -4  26   6        0.35        0.27      3.92 o 
  -3  26   6       35.25       45.96      2.94 o 
  -2  26   6       21.31       18.47      4.24 o 
  -1  26   6       24.85       35.86      5.48 o 
   0  26   6      147.51      182.43      7.24 o 
  -2  27   6        3.22       -0.43      2.99 o 
  -1  27   6        2.16        4.63      6.46 o 
  -9   1   7       68.49       78.53      4.27 o 
  -8   1   7        3.86        5.85      2.72 o 
  -7   1   7       29.84       30.75      2.80 o 
  -6   1   7       10.74        7.98      1.67 o 
  -5   1   7       68.42       60.69      2.64 o 
  -4   1   7       86.47       74.04      2.76 o 
  -3   1   7       86.22       63.82      4.39 o 
  -2   1   7      136.07      124.29      3.34 o 
  -1   1   7      226.15      242.55      6.45 o 
   0   1   7      622.86      621.71     11.82 o 
   1   1   7      214.49      233.68      9.10 o 
   2   1   7       18.35       27.28      4.27 o 
   3   1   7      187.50      205.57      8.33 o 
   4   1   7       14.41       26.80      3.07 o 
   5   1   7        1.69        0.89      2.52 o 
  -8   2   7       19.75       17.95      3.04 o 
  -7   2   7      162.09      160.14      3.69 o 
  -6   2   7       24.27       24.53      2.37 o 
  -5   2   7       53.33       54.41      2.32 o 
  -4   2   7       64.72       56.72      2.05 o 
  -3   2   7       10.63        9.85      1.40 o 
  -2   2   7        1.49       -0.11      1.35 o 
  -1   2   7      317.05      328.35      7.70 o 
   0   2   7     1986.38     2041.43     39.26 o 
   1   2   7      364.21      369.12     12.00 o 
   2   2   7       29.28       34.62      3.14 o 
   3   2   7       17.28       24.47      2.86 o 
   4   2   7       29.28       37.07      3.30 o 
   5   2   7        0.58        3.36      2.85 o 
  -8   3   7       20.79       22.46      4.55 o 
  -7   3   7        0.42       -0.22      2.11 o 
  -6   3   7        6.40        2.76      1.96 o 
  -5   3   7        0.05       -0.81      1.30 o 
  -4   3   7       14.65       12.54      1.70 o 
  -3   3   7      172.23      160.46      3.21 o 
  -2   3   7       63.13       58.39      2.47 o 
  -1   3   7      486.76      521.01     10.41 o 
   0   3   7      397.07      384.45      9.17 o 
   1   3   7      251.59      246.47      6.52 o 
   2   3   7      175.69      151.62      7.00 o 
   3   3   7       35.55       38.14      2.95 o 
   4   3   7       11.46       13.67      2.68 o 
   5   3   7        9.81       10.49      2.85 o 
  -8   4   7       78.58       91.64      6.06 o 
  -7   4   7       25.78       22.68      3.10 o 
  -6   4   7        4.33        4.58      1.89 o 
  -5   4   7       19.99       20.21      2.21 o 
  -4   4   7       31.10       34.31      2.31 o 
  -3   4   7        0.26       -1.00      1.13 o 
  -2   4   7       19.26       16.42      2.77 o 
  -1   4   7      251.94      235.55      6.41 o 
   0   4   7      633.83      681.16     12.48 o 
   1   4   7       62.58       63.79      3.51 o 
   2   4   7        9.19        3.81      3.63 o 
   3   4   7       26.13       31.29      2.93 o 
   4   4   7        4.17        4.98      5.15 o 
   5   4   7       59.10       57.82      3.74 o 
  -8   5   7        0.04        1.75      2.83 o 
  -7   5   7        1.30        3.50      2.55 o 
  -6   5   7        0.06       -0.25      1.81 o 
  -5   5   7      302.52      300.47      5.87 o 
  -4   5   7       57.93       57.09      2.55 o 
  -3   5   7      169.44      160.72      3.99 o 
  -2   5   7      123.06      121.63      3.47 o 
  -1   5   7       86.05       72.67      3.68 o 
   0   5   7        7.05        2.80      2.09 o 
   1   5   7        0.24        1.07      1.49 o 
   2   5   7       23.53       31.85      2.97 o 
   3   5   7       20.02       20.21      2.74 o 
   5   5   7        2.60        4.38      3.98 o 
  -8   6   7      151.08      161.53      6.66 o 
  -7   6   7       72.56       70.35      4.25 o 
  -6   6   7       31.54       36.94      2.82 o 
  -5   6   7       39.13       38.82      2.90 o 
  -4   6   7        6.59        7.50      1.79 o 
  -3   6   7       46.26       45.04      2.42 o 
  -2   6   7      691.10      664.61      9.70 o 
  -1   6   7       78.04       78.53      3.64 o 
   0   6   7      685.24      688.99     12.68 o 
   1   6   7       10.76       10.80      1.88 o 
   2   6   7      186.83      165.90      8.28 o 
   3   6   7       43.34       43.51      4.32 o 
   5   6   7       72.24       85.28      6.26 o 
  -8   7   7       32.45       43.86      9.52 o 
  -7   7   7      248.98      257.70      7.04 o 
  -6   7   7       71.24       72.68      3.15 o 
  -5   7   7      103.70      105.15      3.49 o 
  -4   7   7        1.17       -0.19      1.60 o 
  -3   7   7       85.98       81.94      2.99 o 
  -2   7   7      160.23      163.40      4.88 o 
  -1   7   7      727.36      730.91     13.30 o 
   0   7   7      264.04      245.62      6.56 o 
   1   7   7       51.48       45.85      2.42 o 
   2   7   7       10.81       12.83      2.52 o 
   3   7   7        0.01       -1.56      3.82 o 
   5   7   7      318.07      360.40     12.48 o 
  -8   8   7       25.98       28.45      6.74 o 
  -7   8   7        6.06        4.38      2.60 o 
  -6   8   7       64.10       66.47      3.08 o 
  -5   8   7       58.79       52.11      2.68 o 
  -4   8   7       79.76       74.08      2.96 o 
  -3   8   7       98.35       91.41      3.77 o 
  -2   8   7       30.50       30.62      2.73 o 
  -1   8   7      842.14      812.20     14.41 o 
   0   8   7       55.38       41.12      7.45 o 
   1   8   7       26.19       26.15      3.15 o 
   2   8   7        2.07        2.43      2.12 o 
   3   8   7        0.66       -1.32      2.13 o 
   4   8   7        2.81       10.04      3.98 o 
   5   8   7       44.20       55.79      5.49 o 
  -8   9   7        0.64        1.19      2.95 o 
  -7   9   7        2.85        2.73      2.60 o 
  -6   9   7      247.05      236.37      5.43 o 
  -5   9   7        4.37        5.68      1.98 o 
  -4   9   7      204.91      205.19      5.80 o 
  -3   9   7       22.50       24.79      3.09 o 
  -2   9   7       57.88       62.77      2.79 o 
  -1   9   7      118.86       98.07      4.26 o 
   0   9   7       11.86       12.19      1.97 o 
   1   9   7        0.06       -0.95      1.48 o 
   2   9   7        0.26        1.63      2.07 o 
   3   9   7        0.02       -0.54      2.39 o 
   4   9   7       19.75       25.24      4.79 o 
  -8  10   7        9.71       11.70      3.35 o 
  -7  10   7        0.23        0.19      2.71 o 
  -6  10   7       67.82       67.10      5.43 o 
  -5  10   7      322.57      331.34      6.44 o 
  -4  10   7        0.66        0.32      1.78 o 
  -3  10   7      152.68      154.80      4.08 o 
  -2  10   7      523.78      497.44      8.06 o 
  -1  10   7      111.87      111.77      4.40 o 
   0  10   7      160.42      166.16      4.38 o 
   1  10   7        9.62        7.18      2.47 o 
   2  10   7       54.12       38.19      2.96 o 
   3  10   7       66.31       63.53      3.75 o 
   4  10   7       52.33       60.57      4.09 o 
  -8  11   7        3.45       -0.10      2.96 o 
  -7  11   7       29.12       28.57      8.79 o 
  -6  11   7       67.45       59.55      4.64 o 
  -5  11   7      106.86      104.95      3.65 o 
  -4  11   7        7.04        6.41      1.88 o 
  -3  11   7       82.13       77.10      3.93 o 
  -2  11   7      569.93      550.38      8.71 o 
  -1  11   7        0.38        0.04      2.15 o 
   0  11   7        5.71        3.98      1.95 o 
   1  11   7       14.16       15.47      2.07 o 
   2  11   7        4.57        4.66      2.31 o 
   3  11   7       22.56       18.52      3.17 o 
   4  11   7       57.87       71.04      4.52 o 
  -8  12   7       10.35        7.51      5.36 o 
  -7  12   7        9.70       14.72      3.73 o 
  -6  12   7        0.34        0.79      2.51 o 
  -5  12   7       49.57       46.79      2.78 o 
  -4  12   7      166.31      179.22      4.63 o 
  -3  12   7        0.55        0.39      1.74 o 
  -2  12   7        8.62        4.66      1.74 o 
  -1  12   7      332.91      322.08      7.88 o 
   0  12   7      378.60      346.17      7.22 o 
   1  12   7      149.96      116.39      4.41 o 
   2  12   7       44.52       44.70      4.18 o 
   3  12   7       72.22       68.75      4.12 o 
   4  12   7       58.31       88.03      5.09 o 
  -7  13   7       20.27       22.66      3.55 o 
  -6  13   7       37.17       41.82      3.91 o 
  -5  13   7        0.13        1.59      1.99 o 
  -4  13   7       34.65       42.63      2.85 o 
  -3  13   7       17.18       18.29      2.27 o 
  -2  13   7       16.77       18.79      3.14 o 
  -1  13   7      190.48      165.23      5.53 o 
   0  13   7      386.31      345.41      7.72 o 
   1  13   7       13.48        9.44      5.06 o 
   2  13   7        1.52        3.06      2.46 o 
   3  13   7        1.59       -0.71      2.58 o 
   4  13   7       16.94       16.32      3.88 o 
  -7  14   7      110.98      120.59      5.27 o 
  -6  14   7       99.17      115.16      4.92 o 
  -5  14   7       82.16       77.07      3.38 o 
  -4  14   7      574.78      583.32      9.41 o 
  -3  14   7       92.34       88.10      3.34 o 
  -2  14   7      158.84      156.36      4.25 o 
  -1  14   7        6.37        3.21      1.83 o 
   0  14   7      198.07      163.23      4.42 o 
   1  14   7       86.45       59.67      3.54 o 
   2  14   7        4.55        4.14      2.43 o 
   3  14   7        0.80        4.90      2.94 o 
   4  14   7      197.03      221.49      7.66 o 
  -7  15   7       17.88       18.78      3.57 o 
  -6  15   7       62.16       66.95      5.07 o 
  -5  15   7       16.33       14.20      2.40 o 
  -4  15   7      222.83      228.68      5.36 o 
  -3  15   7      104.73       96.16      3.49 o 
  -2  15   7        0.22       -2.04      2.04 o 
  -1  15   7       76.81       73.94      3.11 o 
   0  15   7       13.15        9.28      2.36 o 
   1  15   7        1.31        1.37      3.77 o 
   2  15   7        1.45        6.04      2.63 o 
   3  15   7       14.91       18.30      3.97 o 
  -7  16   7       22.23       29.52      5.44 o 
  -6  16   7       11.43       18.22      4.33 o 
  -5  16   7      241.87      262.41      6.02 o 
  -4  16   7        0.02       -1.55      2.94 o 
  -3  16   7        1.58        0.03      1.88 o 
  -2  16   7      120.26      119.27      3.84 o 
  -1  16   7        0.67       -0.43      1.78 o 
   0  16   7      109.76      115.09      3.86 o 
   1  16   7        1.59        0.82      2.40 o 
   2  16   7       80.68       65.46      5.72 o 
   3  16   7      159.82      180.44      6.72 o 
  -7  17   7        0.99        1.92      3.25 o 
  -6  17   7      431.33      444.78     10.32 o 
  -5  17   7       17.25       18.86      4.08 o 
  -4  17   7      258.66      257.11      5.87 o 
  -3  17   7        1.77        0.55      1.94 o 
  -2  17   7      308.28      311.35      6.77 o 
  -1  17   7       10.35        8.57      2.16 o 
   0  17   7       32.40       40.45      2.81 o 
   1  17   7       16.16        9.03      2.77 o 
   2  17   7       62.45       72.96      4.95 o 
   3  17   7       20.77       22.90      4.13 o 
  -6  18   7        0.46        0.76      2.94 o 
  -5  18   7      129.29      136.08      5.44 o 
  -4  18   7       14.12       14.37      2.59 o 
  -3  18   7       88.08       97.56      3.69 o 
  -2  18   7       16.32       18.41      2.78 o 
  -1  18   7        0.91       -0.61      2.01 o 
   0  18   7       21.59       25.52      2.71 o 
   1  18   7       15.20       19.34      3.33 o 
   2  18   7        0.35        2.93      3.12 o 
   3  18   7        0.06        1.46      3.78 o 
  -6  19   7       27.33       36.50      4.19 o 
  -5  19   7       70.08       62.82      4.10 o 
  -4  19   7        4.55        1.88      2.23 o 
  -3  19   7       72.07       70.25      3.36 o 
  -2  19   7       25.35       26.82      2.81 o 
  -1  19   7       22.38       20.79      3.84 o 
   0  19   7        0.84        1.28      2.10 o 
   1  19   7       24.61       36.89      4.12 o 
   2  19   7        2.50        3.65      2.97 o 
  -6  20   7        1.83        2.25      4.37 o 
  -5  20   7       37.06       46.85      8.40 o 
  -4  20   7        5.32        2.16      2.27 o 
  -3  20   7       11.43        9.30      2.33 o 
  -2  20   7        1.29        1.19      1.75 o 
  -1  20   7       15.41       18.12      6.19 o 
   0  20   7        1.14        1.89      2.27 o 
   1  20   7        0.75        3.45      2.97 o 
   2  20   7        0.71       -1.60      3.37 o 
  -5  21   7       34.42       33.73      4.07 o 
  -4  21   7       75.70       81.46      3.76 o 
  -3  21   7       45.87       50.11      3.07 o 
  -2  21   7       47.66       47.35      2.77 o 
  -1  21   7        0.05       -2.34      2.34 o 
   0  21   7        0.00       -0.35      2.92 o 
   1  21   7       27.67       34.90      7.71 o 
   2  21   7        4.82       10.78      3.72 o 
  -5  22   7       94.21       94.77      4.93 o 
  -4  22   7       11.41        8.37      2.67 o 
  -3  22   7       18.44       13.73      2.69 o 
  -2  22   7       50.23       56.06      3.47 o 
  -1  22   7       44.86       34.77      4.57 o 
   0  22   7       23.78       25.65      6.36 o 
   1  22   7       11.18       19.84      6.07 o 
  -4  23   7        2.65        4.05      2.68 o 
  -3  23   7        0.02       -1.07      2.62 o 
  -2  23   7       49.18       54.23      3.68 o 
  -1  23   7        0.14       -1.82      2.66 o 
   0  23   7        9.62       13.11      3.61 o 
  -3  24   7       30.28       37.31      4.39 o 
  -2  24   7        9.88        9.79      2.81 o 
  -1  24   7        1.65        2.01      2.70 o 
  -7   0   8        1.05        3.08      2.83 o 
  -6   0   8       41.50       40.93      3.61 o 
  -5   0   8      244.86      252.85      8.43 o 
  -4   0   8      234.21      143.45      6.06 o 
  -2   0   8     1468.70     1446.00     32.87 o 
  -1   0   8      706.71      741.64     19.78 o 
   0   0   8       28.28       25.60      4.99 o 
   1   0   8       67.05       66.20      5.32 o 
   2   0   8        3.21        0.00      3.25 o 
   4   0   8       28.07       47.22      5.52 o 
  -8   1   8        7.91       12.82      5.09 o 
  -7   1   8       11.87        4.33      2.35 o 
  -6   1   8       70.99       65.60      3.09 o 
  -5   1   8        0.54        2.12      1.57 o 
  -4   1   8       27.85       27.95      2.15 o 
  -3   1   8       25.95       18.06      2.54 o 
  -2   1   8      650.33      660.36     12.89 o 
  -1   1   8      535.48      579.59     11.77 o 
   0   1   8      314.65      327.87      8.31 o 
   1   1   8      113.91      108.93      4.69 o 
   2   1   8        8.39        8.70      3.36 o 
   3   1   8      101.81      104.36      6.09 o 
   4   1   8       37.96       48.47      3.95 o 
  -8   2   8        0.08        0.60      4.15 o 
  -7   2   8       40.70       46.12      3.68 o 
  -6   2   8        1.11        2.73      2.07 o 
  -5   2   8       45.17       40.58      2.51 o 
  -4   2   8       63.55       62.94      2.87 o 
  -3   2   8       31.65       30.69      2.29 o 
  -2   2   8      172.88      172.09      5.75 o 
  -1   2   8      175.91      184.65      6.09 o 
   0   2   8        1.47        1.27      3.61 o 
   1   2   8       36.05       41.60      3.51 o 
   2   2   8       38.57       50.68      3.77 o 
   3   2   8      148.34      160.38      7.20 o 
   4   2   8        5.51        4.64      2.96 o 
  -8   3   8       13.38       11.88      4.79 o 
  -7   3   8        0.24        2.68      2.42 o 
  -6   3   8       17.72       21.49      2.60 o 
  -5   3   8        0.02       -0.80      1.86 o 
  -4   3   8       21.48       18.52      2.54 o 
  -3   3   8       50.48       45.51      2.63 o 
  -2   3   8       39.69       32.30      4.18 o 
  -1   3   8      234.56      228.67      6.79 o 
   0   3   8        2.95        1.89      2.34 o 
   1   3   8      296.95      315.98      8.08 o 
   2   3   8       17.14       17.56      3.02 o 
   4   3   8       15.87       24.43      4.89 o 
  -8   4   8       35.83       39.11      4.20 o 
  -7   4   8      132.48      132.64      4.31 o 
  -6   4   8        1.42        0.53      2.04 o 
  -5   4   8        3.05        2.78      1.95 o 
  -4   4   8      148.26      151.91      4.64 o 
  -3   4   8      128.61      147.33      4.07 o 
  -2   4   8      424.21      419.19      9.62 o 
  -1   4   8        0.43        0.34      2.35 o 
   0   4   8      160.32      151.11      5.42 o 
   1   4   8       40.98       41.92      4.18 o 
   2   4   8       13.02        8.27      3.55 o 
   4   4   8       53.44       62.99      5.72 o 
  -8   5   8        1.73        3.32      3.36 o 
  -7   5   8       28.80       30.89      4.99 o 
  -6   5   8        2.05        2.47      2.21 o 
  -5   5   8        9.43        6.72      2.10 o 
  -4   5   8       12.78       13.05      2.10 o 
  -3   5   8       19.98       22.16      2.35 o 
  -2   5   8      299.86      316.64      8.15 o 
  -1   5   8        0.89       -1.57      2.28 o 
   0   5   8       13.12       14.29      2.98 o 
   1   5   8        0.10        1.12      2.44 o 
   2   5   8       55.59       63.02      5.22 o 
   3   5   8      116.18      135.88      7.33 o 
  -8   6   8       77.43       77.92      6.59 o 
  -7   6   8        0.56       -0.46      2.82 o 
  -6   6   8       12.66       23.07      2.78 o 
  -5   6   8       38.89       38.88      3.84 o 
  -4   6   8      191.00      202.37      4.94 o 
  -3   6   8        0.80        0.21      1.71 o 
  -2   6   8        5.87        7.30      3.82 o 
  -1   6   8      240.45      237.27      6.84 o 
   0   6   8        1.61       -1.09      2.31 o 
   1   6   8      141.50      134.14      5.16 o 
   2   6   8       28.84       28.21      4.99 o 
   3   6   8       90.78      111.02      6.79 o 
  -7   7   8        0.85        1.18      2.89 o 
  -6   7   8      135.07      153.61      4.53 o 
  -5   7   8       19.27       19.09      3.42 o 
  -4   7   8      180.35      174.52      4.62 o 
  -3   7   8       23.60       16.97      4.25 o 
  -2   7   8      350.69      338.89      8.47 o 
  -1   7   8        3.46        0.45      3.85 o 
   0   7   8      115.73      111.86      4.97 o 
   1   7   8      138.36      126.32      5.11 o 
   2   7   8       68.19       65.80      5.39 o 
   3   7   8      113.25      130.40      7.43 o 
  -7   8   8        0.46        1.51      3.04 o 
  -6   8   8        0.15        1.82      2.28 o 
  -5   8   8       48.13       47.70      2.84 o 
  -4   8   8      130.77      126.27      3.97 o 
  -3   8   8        5.46        5.11      1.92 o 
  -2   8   8       78.67       79.29      4.21 o 
  -1   8   8       21.63       22.42      3.22 o 
   0   8   8       19.47       25.36      6.19 o 
   1   8   8       63.43       60.04      3.80 o 
   2   8   8       12.82       18.11      4.12 o 
   3   8   8      131.93      129.06      7.56 o 
  -7   9   8      122.27      124.35      5.44 o 
  -6   9   8       23.33       23.43      4.89 o 
  -5   9   8        2.89        2.11      2.52 o 
  -4   9   8       85.83       83.67      3.40 o 
  -3   9   8       78.82       82.61      3.26 o 
  -2   9   8      580.09      578.72     11.97 o 
  -1   9   8       33.17       26.27      5.79 o 
   0   9   8       65.44       58.90      3.80 o 
   1   9   8        2.32        3.59      2.78 o 
   2   9   8       46.10       57.43      5.29 o 
   3   9   8        2.31       -0.70      4.32 o 
  -7  10   8        1.02       -0.66      3.00 o 
  -6  10   8      215.82      239.01      5.77 o 
  -5  10   8        3.18       -0.78      2.14 o 
  -4  10   8        9.85       11.56      2.32 o 
  -3  10   8      314.68      306.70      6.33 o 
  -2  10   8       79.09       89.76      4.50 o 
  -1  10   8        7.16        9.80      2.69 o 
   0  10   8        0.10        1.15      2.61 o 
   1  10   8      144.37      128.44      9.71 o 
   2  10   8       71.64       74.33      5.79 o 
   3  10   8      139.80      176.48      9.30 o 
  -7  11   8        0.09        0.76      3.04 o 
  -6  11   8       84.04       88.96      3.77 o 
  -5  11   8       40.32       36.60      3.14 o 
  -4  11   8      469.85      482.42      8.48 o 
  -3  11   8      290.12      315.20      6.48 o 
  -2  11   8      353.64      364.03      9.03 o 
  -1  11   8       82.15       69.24      4.01 o 
   0  11   8        7.90        8.75      2.77 o 
   1  11   8       14.38       11.43      2.90 o 
   2  11   8       84.12       88.33      6.63 o 
   3  11   8       64.11       61.38      4.10 o 
  -7  12   8       22.54       25.72      3.76 o 
  -6  12   8      162.34      171.54      5.01 o 
  -5  12   8       75.91       79.40      3.53 o 
  -4  12   8        4.51        8.19      2.35 o 
  -3  12   8       44.01       44.72      2.85 o 
  -2  12   8       51.15       40.26      3.66 o 
  -1  12   8       18.61       13.92      2.84 o 
   0  12   8        3.11       -0.90      2.53 o 
   1  12   8       15.87       22.26      4.62 o 
   2  12   8        1.83        3.61      4.18 o 
   3  12   8       70.12       76.72      4.61 o 
  -7  13   8       80.73       87.75      4.87 o 
  -6  13   8       84.19       91.16      7.95 o 
  -5  13   8       97.16       96.40      3.84 o 
  -4  13   8      326.99      329.73      6.81 o 
  -3  13   8        0.07       -0.52      1.92 o 
  -2  13   8       30.92       28.70      3.54 o 
  -1  13   8       29.06       26.54      3.48 o 
   0  13   8       33.48       33.66      3.87 o 
   1  13   8        6.52        7.76      4.02 o 
   2  13   8      286.26      306.71     12.18 o 
  -6  14   8      519.35      575.39     12.25 o 
  -5  14   8       82.60       75.96      3.65 o 
  -4  14   8        1.88        1.81      2.19 o 
  -3  14   8        3.30        2.83      1.96 o 
  -2  14   8      182.23      195.78     10.48 o 
  -1  14   8       14.91        9.35      2.86 o 
   0  14   8      145.38      156.32      5.89 o 
   1  14   8        7.80       12.95      4.22 o 
   2  14   8       10.58       15.60      4.79 o 
  -6  15   8       49.22       60.55      4.46 o 
  -5  15   8        1.56       -0.89      2.37 o 
  -4  15   8        1.87        0.76      2.15 o 
  -3  15   8        5.42        4.12      2.15 o 
  -2  15   8       14.92       17.01      3.42 o 
  -1  15   8       38.03       30.57      4.23 o 
   0  15   8       37.53       29.63      3.86 o 
   1  15   8        7.60        6.02      4.08 o 
   2  15   8       40.45       59.41      7.16 o 
  -6  16   8      130.93      141.67      5.95 o 
  -5  16   8       27.50       26.11      2.99 o 
  -4  16   8       18.23       17.73      2.66 o 
  -3  16   8        0.80       -0.33      2.27 o 
  -2  16   8       12.50        9.58      3.68 o 
  -1  16   8       16.50       22.71      3.56 o 
   0  16   8       59.58       71.97      4.49 o 
   1  16   8        7.00        7.97      4.38 o 
   2  16   8       25.62       43.11      5.09 o 
  -5  17   8        1.40        3.24      2.57 o 
  -4  17   8        3.95        3.86      2.35 o 
  -3  17   8        1.40        0.57      2.99 o 
  -2  17   8       31.64       29.00      3.75 o 
  -1  17   8       92.39       81.89      4.72 o 
   0  17   8        0.67        0.11      3.17 o 
   1  17   8       20.12       34.34      6.02 o 
  -5  18   8       56.15       65.85      5.72 o 
  -4  18   8        6.02        5.72      2.56 o 
  -3  18   8        1.62        2.97      2.31 o 
  -2  18   8       34.80       29.78      3.97 o 
  -1  18   8        1.29       -1.39      3.05 o 
   0  18   8       32.66       32.77      5.82 o 
   1  18   8       10.05       20.85      5.46 o 
  -4  19   8       24.46       16.40      2.86 o 
  -3  19   8        0.08       -1.04      2.34 o 
  -2  19   8       21.74       13.87      3.40 o 
  -1  19   8        0.63       -2.11      3.19 o 
   0  19   8       26.52       32.43      5.92 o 
  -4  20   8       11.47        8.84      2.84 o 
  -3  20   8        5.55        0.91      2.98 o 
  -2  20   8        3.14        3.70      3.36 o 
  -1  20   8       37.88       54.14      4.70 o 
   0  20   8       25.76       32.26      6.43 o 
  -3  21   8        3.51       -0.86      2.55 o 
  -2  21   8       37.50       43.92      4.76 o 
  -1  21   8        4.71        5.19      5.09 o 
  -7   1   9       47.42       56.09      7.66 o 
  -6   1   9        1.90        1.14      3.01 o 
  -5   1   9        0.57        2.43      3.00 o 
  -4   1   9      318.95      322.69      6.61 o 
  -3   1   9       55.91       60.33      4.21 o 
  -2   1   9       19.37       23.25      3.60 o 
  -1   1   9       64.45       59.41      4.21 o 
   0   1   9        1.08        3.75      4.15 o 
   1   1   9        8.15       10.49      3.15 o 
   2   1   9        1.19        2.68      4.22 o 
  -7   2   9        4.86        8.49      3.69 o 
  -6   2   9       24.55       27.57      5.67 o 
  -5   2   9       26.25       26.78      2.90 o 
  -4   2   9      148.42      143.89      4.31 o 
  -3   2   9       27.71       36.21      4.15 o 
  -2   2   9       82.39       65.03      4.31 o 
  -1   2   9        0.22       -0.16      2.82 o 
   0   2   9       31.41       29.12      4.27 o 
   1   2   9        8.65       10.81      4.28 o 
   2   2   9      104.22      112.86      7.30 o 
  -7   3   9       32.38       34.30      3.95 o 
  -6   3   9       19.31       22.03      3.00 o 
  -5   3   9       45.50       47.51      3.10 o 
  -4   3   9      113.60      109.70      3.85 o 
  -3   3   9       22.22       18.23      3.50 o 
  -2   3   9        0.34       -1.12      2.92 o 
  -1   3   9       24.67       31.29      5.39 o 
   0   3   9        0.11       -2.76      2.76 o 
   1   3   9       65.68       74.72      4.63 o 
   2   3   9      115.04      146.33      8.17 o 
  -7   4   9       15.74       18.68      3.07 o 
  -6   4   9        1.64        1.85      2.47 o 
  -5   4   9        0.60       -0.37      2.24 o 
  -4   4   9      352.86      363.37      7.17 o 
  -3   4   9      841.81      868.64     12.74 o 
  -2   4   9       10.88        5.44      2.98 o 
  -1   4   9        2.79        1.03      2.85 o 
   0   4   9        4.98       -0.47      2.72 o 
   1   4   9       37.70       45.31      4.40 o 
   2   4   9        1.79        1.57      4.15 o 
  -6   5   9       45.19       45.57      6.24 o 
  -5   5   9        1.34        0.40      2.27 o 
  -4   5   9       30.61       31.76      3.93 o 
  -3   5   9      200.75      211.25      5.36 o 
  -2   5   9       63.01       65.03      6.02 o 
  -1   5   9        8.62        6.31      3.02 o 
   0   5   9       33.32       23.93      9.27 o 
   1   5   9       51.55       51.62      4.16 o 
   2   5   9        0.58        3.45      4.05 o 
  -6   6   9        2.45        0.31      2.48 o 
  -5   6   9        3.72        2.92      2.38 o 
  -4   6   9        9.28        8.10      2.33 o 
  -3   6   9      188.23      191.46      5.10 o 
  -2   6   9        2.24        2.73      2.81 o 
  -1   6   9       10.70        4.65      2.93 o 
   0   6   9      247.44      298.78      8.74 o 
   1   6   9        8.40       11.20      3.53 o 
   2   6   9        9.66        8.50      4.42 o 
  -6   7   9        2.66        2.24      2.50 o 
  -5   7   9       48.54       51.73      3.10 o 
  -4   7   9        0.02       -0.90      2.17 o 
  -3   7   9       45.50       43.38      2.89 o 
  -2   7   9       47.33       39.45      4.06 o 
  -1   7   9      312.35      331.18      8.86 o 
   0   7   9       36.92       40.48      4.84 o 
   1   7   9       56.36       69.80      4.60 o 
   2   7   9      173.13      218.82     10.04 o 
  -6   8   9       27.56       27.71      3.30 o 
  -5   8   9        1.57       -1.86      2.85 o 
  -4   8   9       13.55        9.98      2.46 o 
  -3   8   9       67.25       63.14      3.18 o 
  -2   8   9       30.64       31.10      5.07 o 
  -1   8   9      169.07      175.73      6.45 o 
   0   8   9        1.41        0.83      2.91 o 
   1   8   9        2.62        4.32      3.85 o 
  -6   9   9       15.45       12.38      2.85 o 
  -5   9   9        2.75       -0.63      2.34 o 
  -4   9   9      157.00      166.03      4.84 o 
  -3   9   9        7.76        5.82      2.67 o 
  -2   9   9      128.77      138.58      5.74 o 
  -1   9   9       69.16       63.52      4.38 o 
   0   9   9       57.38       53.08      4.11 o 
   1   9   9       88.82      113.90      7.43 o 
  -6  10   9        4.62        3.43      2.69 o 
  -5  10   9        0.19        0.33      2.43 o 
  -4  10   9       89.10       94.46      3.89 o 
  -3  10   9       96.65      104.98      3.96 o 
  -2  10   9        2.09       -1.16      2.89 o 
  -1  10   9        5.26       -0.66      3.11 o 
   0  10   9        4.80        2.63      3.10 o 
   1  10   9       17.62       15.93      4.85 o 
  -6  11   9        6.51        9.00      4.95 o 
  -5  11   9        0.69       -0.02      2.44 o 
  -4  11   9        8.17        4.70      2.38 o 
  -3  11   9       31.00       32.73      3.14 o 
  -2  11   9       10.09       11.59      3.18 o 
  -1  11   9        0.36       -1.01      3.01 o 
   0  11   9       33.97       42.90      8.15 o 
   1  11   9        3.97        7.90      4.22 o 
  -5  12   9       36.96       40.05      3.73 o 
  -4  12   9       41.60       44.82      3.24 o 
  -3  12   9        5.95        6.28      2.76 o 
  -2  12   9       46.75       37.28      4.19 o 
  -1  12   9       14.25       11.43      3.39 o 
   0  12   9       41.04       41.60      5.51 o 
   1  12   9      109.48      122.70      7.93 o 
  -5  13   9       46.15       45.08      3.71 o 
  -4  13   9        2.32        3.67      2.48 o 
  -3  13   9        6.49        4.85      2.44 o 
  -2  13   9       68.70       83.69      4.82 o 
  -1  13   9        4.18       -0.18      3.11 o 
   0  13   9       23.49       23.48      4.84 o 
  -5  14   9        8.80       13.99      5.15 o 
  -4  14   9       15.20       17.99      2.92 o 
  -3  14   9      211.31      227.20      5.87 o 
  -2  14   9        0.06        4.47      3.15 o 
  -1  14   9       29.28       14.67      3.65 o 
   0  14   9       26.32       33.27      4.38 o 
  -4  15   9       50.64       47.45      3.40 o 
  -3  15   9        0.36       -1.13      2.42 o 
  -2  15   9        1.26        0.14      3.17 o 
  -1  15   9       23.70       19.91      7.51 o 
  -3  16   9       52.27       52.59      3.48 o 
  -2  16   9        3.07        4.30      3.29 o 
  -1  16   9        6.29       10.38      4.82 o 
  -5   0  10       14.29       14.69      5.62 o 
  -4   0  10       64.05       63.49      6.53 o 
  -3   0  10        4.11        1.20      4.69 o 
  -2   0  10        6.60        2.01      4.92 o 
  -1   0  10       43.54       56.93      6.73 o 
   0   0  10        1.19       -3.28      4.69 o 
  -5   1  10       99.10      118.60      5.88 o 
  -4   1  10       10.84        3.30      3.50 o 
  -3   1  10      166.00      199.04      7.28 o 
  -2   1  10        7.49        4.95      4.47 o 
  -1   1  10       44.09       50.80      7.18 o 
   0   1  10       21.53       24.03      5.96 o 
  -5   2  10       79.83       84.05      5.47 o 
  -4   2  10        5.68        5.88      3.48 o 
  -3   2  10       12.06       11.67      3.79 o 
  -2   2  10       29.25       38.03      4.57 o 
  -1   2  10       16.59       17.02      3.96 o 
   0   2  10       56.92       74.50      6.93 o 
  -5   3  10       62.66       59.74      4.64 o 
  -4   3  10       29.28       19.52      5.15 o 
  -3   3  10       18.85       14.20      4.25 o 
  -2   3  10        5.61        2.68      3.44 o 
  -1   3  10       21.29       19.83      4.72 o 
  -4   4  10       17.59       15.67      3.14 o 
  -3   4  10        5.99        8.94      3.58 o 
  -2   4  10       16.45       12.14      3.67 o 
  -1   4  10       65.30       86.56      6.73 o 
  -4   5  10      124.33      124.30      5.03 o 
  -3   5  10        1.57        1.07      4.59 o 
  -2   5  10       46.61       57.25      4.69 o 
  -1   5  10        4.55        4.17      3.60 o 
  -4   6  10        3.24        1.34      3.04 o 
  -3   6  10        2.71        3.89      3.34 o 
  -2   6  10       90.79       94.87      5.38 o 
  -1   6  10       17.87       17.13      3.96 o 
  -4   7  10       39.60       36.94      5.19 o 
  -3   7  10        3.37        3.07      3.80 o 
  -2   7  10        0.77        0.02      3.28 o 
  -1   7  10       15.42       43.88      6.46 o 
  -3   8  10        1.67        2.08      3.45 o 
  -2   8  10       32.55       21.98      4.05 o 
  -3   9  10        7.87        1.91      4.72 o 
                                                 
